# Supplementary material for: Incidence and prevalence of coma in the UK and the USA
Source: Brain Commun. 2022 Sep 1;4(5):fcac188. doi: 10.1093/braincomms/fcac188 (PMC9486895; doi:10.1093/braincomms/fcac188)
Supplement: fcac188_Supplementary_Data [file fcac188_Supplementary_Data.zip]

Archive with 6 entries (6 files):
- Checklist for Reporting Of Survey Studies_CROSS.docx
- Raw data UK I.xls
- Raw data UK II.xlsx
- Raw data US I.xls
- Raw data US II.xlsx
- Supplementary Tables.docx
