# Supplementary material for: Incidence and prevalence of coma in the UK and the USA
Source: Brain Commun. 2022 Sep 1;4(5):fcac188. doi: 10.1093/braincomms/fcac188 (PMC9486895; doi:10.1093/braincomms/fcac188)
Supplement: fcac188_Supplementary_Data [file fcac188_Supplementary_Data.zip › Raw data UK II.xlsx]

## Sheet: prolific_export_614b315a1944280
session_id	participant_id	status	started_datetime	completed_date_time	time_taken	age	num_approvals	num_rejections	prolific_score	reviewed_at_datetime	entered_code	Country of Birth	Current Country of Residence	Employment Status	Ethnicity (Simplified)	First Language	Nationality	Sex	Student Status
xxxxxxxx	xxxxxxxx	APPROVED	2021-10-19 13:32:45.119000	2021-10-19 13:35:13.987000	148868	31	58	0	100	2021-10-19 13:36:44.229000	1DF72D66	United Kingdom	United Kingdom	Part-Time	White	English	United Kingdom	Female	No
xxxxxxxx	xxxxxxxx	APPROVED	2021-10-19 13:34:42.267000	2021-10-19 13:37:58.306000	196039	22	9	0	100	2021-10-19 13:59:56.959000	1DF72D66	United Kingdom	United Kingdom	Other	White	English	United Kingdom	Female	No
xxxxxxxx	xxxxxxxx	APPROVED	2021-10-19 13:38:02.397000	2021-10-19 13:41:54.114000	231717	31	17	1	98	2021-10-19 13:59:56.113000	1DF72D66	United Kingdom	United Kingdom	Part-Time	White	English	United Kingdom	Female	Yes
xxxxxxxx	xxxxxxxx	APPROVED	2021-10-19 13:38:21.436000	2021-10-19 13:41:04.227000	162791	23	93	0	100	2021-10-19 13:59:57.030000	1DF72D66	United Kingdom	United Kingdom	Full-Time	White	English	United Kingdom	Female	No
xxxxxxxx	xxxxxxxx	APPROVED	2021-10-19 13:39:43.690000	2021-10-19 13:42:06.004000	142314	49	11	0	100	2021-10-19 13:59:56.796000	1DF72D66	United Kingdom	United Kingdom	Full-Time	White	English	United Kingdom	Female	No
xxxxxxxx	xxxxxxxx	APPROVED	2021-10-19 13:41:19.929000	2021-10-19 13:43:22.537000	122608	29	9	0	100	2021-10-19 13:59:56.184000	https://app.prolific.co/submissions/complete?cc=1DF72D66	United Kingdom	United Kingdom	Part-Time	White	English	United Kingdom	Female	Yes
xxxxxxxx	xxxxxxxx	APPROVED	2021-10-19 13:41:30.003000	2021-10-19 13:43:25.697000	115694	32	27	0	100	2021-10-19 13:59:56.269000	1DF72D66	United Kingdom	United Kingdom	DATA EXPIRED	White	English	United Kingdom	Female	DATA EXPIRED
xxxxxxxx	xxxxxxxx	APPROVED	2021-10-19 13:42:13.146000	2021-10-19 13:45:09.823000	176677	47	74	0	100	2021-10-19 13:59:55.932000	1DF72D66	United Kingdom	United Kingdom	DATA EXPIRED	White	English	United Kingdom	Female	DATA EXPIRED
xxxxxxxx	xxxxxxxx	APPROVED	2021-10-19 13:47:19.784000	2021-10-19 13:49:40.192000	140408	26	25	0	100	2021-10-19 13:59:57.113000	NOCODE	United Kingdom	United Kingdom	Part-Time	White	English	United Kingdom	Female	No
xxxxxxxx	xxxxxxxx	APPROVED	2021-10-19 13:47:53.231000	2021-10-19 13:50:42.722000	169491	48	14	0	100	2021-10-19 13:59:56.882000	1DF72D66	Australia	United Kingdom	Unemployed (and job seeking)	White	English	Australia	Male	No
xxxxxxxx	xxxxxxxx	APPROVED	2021-10-19 13:49:10.199000	2021-10-19 13:50:49.862000	99663	29	27	2	93	2021-10-19 13:59:56.346000	1DF72D66	United Kingdom	United Kingdom	Full-Time	White	English	United Kingdom	Female	Yes
xxxxxxxx	xxxxxxxx	APPROVED	2021-10-19 13:49:58.178000	2021-10-19 13:53:08.073000	189895	29	145	1	100	2021-10-19 13:59:56.417000	NOCODE	United Kingdom	United Kingdom	Part-Time	White	English	United Kingdom	Female	No
xxxxxxxx	xxxxxxxx	APPROVED	2021-10-19 13:51:17.726000	2021-10-19 13:54:23.351000	185625	35	292	3	100	2021-10-19 13:59:56.484000	1DF72D66	United Kingdom	United Kingdom	Full-Time	White	English	United Kingdom	Female	Yes
xxxxxxxx	xxxxxxxx	APPROVED	2021-10-19 13:51:19.968000	2021-10-19 13:54:20.938000	180.97	32	35	0	100	2021-10-19 13:59:56.551000	1DF72D66	United Kingdom	United Kingdom	Part-Time	White	English	United Kingdom	Female	Yes
xxxxxxxx	xxxxxxxx	APPROVED	2021-10-19 13:53:28.376000	2021-10-19 13:56:26.784000	178408	32	19	0	100	2021-10-19 13:59:56.627000	1DF72D66	United Kingdom	United Kingdom	Full-Time	White	English	United Kingdom	Female	No
xxxxxxxx	xxxxxxxx	APPROVED	2021-10-19 13:54:23.082000	2021-10-19 13:57:29.438000	186356	40	80	0	100	2021-10-19 13:59:56.714000	1DF72D66	United Kingdom	United Kingdom	Full-Time	White	English	United Kingdom	Male	No
xxxxxxxx	xxxxxxxx	APPROVED	2021-10-19 13:54:38.296000	2021-10-19 13:57:16.141000	157845	41	25	1	99	2021-10-19 13:59:56.011000	1DF72D66	United Kingdom	United Kingdom	Full-Time	White	English	United Kingdom	Female	No
xxxxxxxx	xxxxxxxx	APPROVED	2021-10-19 13:58:00.663000	2021-10-19 14:00:50.598000	169935	24	23	0	100	2021-10-19 14:13:28.415000	1DF72D66	United Kingdom	United Kingdom	Other	White	English	United Kingdom	Female	Yes
xxxxxxxx	xxxxxxxx	APPROVED	2021-10-19 13:58:07.168000	2021-10-19 14:00:59.511000	172343	27	9	1	94	2021-10-19 14:13:29.319000	1DF72D66	United States	United Kingdom	Unemployed (and job seeking)	Mixed	English	United States	Female	No
xxxxxxxx	xxxxxxxx	APPROVED	2021-10-19 14:00:45.778000	2021-10-19 14:03:15.280000	149502	51	35	1	95	2021-10-19 14:13:32.105000	1DF72D66	United Kingdom	United Kingdom	Part-Time	White	English	United Kingdom	Female	No
xxxxxxxx	xxxxxxxx	APPROVED	2021-10-19 14:01:19.634000	2021-10-19 14:02:55.606000	95972	38	240	6	98	2021-10-19 14:13:33.618000	1DF72D66	United Kingdom	United Kingdom	DATA EXPIRED	White	English	United Kingdom	Male	DATA EXPIRED
xxxxxxxx	xxxxxxxx	APPROVED	2021-10-19 14:03:22.192000	2021-10-19 14:06:39.683000	197491	23	163	4	97	2021-10-19 14:13:33.993000	1DF72D66	India	United Kingdom	DATA EXPIRED	Asian	English	India	Male	DATA EXPIRED
xxxxxxxx	xxxxxxxx	APPROVED	2021-10-19 14:04:51.582000	2021-10-19 14:08:28.281000	216699	26	13	0	100	2021-10-19 14:13:35.412000	1DF72D66	China	United Kingdom	Unemployed (and job seeking)	Asian	Chinese	China	Female	Yes
xxxxxxxx	xxxxxxxx	APPROVED	2021-10-19 14:05:04.524000	2021-10-19 14:06:55.480000	110956	24	42	0	100	2021-10-19 14:13:36.027000	1DF72D66	United Kingdom	United Kingdom	Full-Time	White	English	United Kingdom	Female	No
xxxxxxxx	xxxxxxxx	APPROVED	2021-10-19 14:05:08.638000	2021-10-19 14:10:16.724000	308086	56	130	1	100	2021-10-19 14:13:39.253000	NOCODE	United Kingdom	United Kingdom	DATA EXPIRED	White	English	United Kingdom	Female	DATA EXPIRED
xxxxxxxx	xxxxxxxx	APPROVED	2021-10-19 14:06:28.141000	2021-10-19 14:25:29.294000	1141153	25	15	0	100	2021-10-19 14:55:42.269000	1DF72D66	United Kingdom	United Kingdom	Unemployed (and job seeking)	White	English	United Kingdom	Male	No
xxxxxxxx	xxxxxxxx	APPROVED	2021-10-19 14:06:36.445000	2021-10-19 14:10:13.590000	217145	23	21	0	100	2021-10-19 14:13:42.304000	NOCODE	United Kingdom	United Kingdom	Full-Time	White	English	United Kingdom	Female	No
xxxxxxxx	xxxxxxxx	APPROVED	2021-10-19 14:07:23.817000	2021-10-19 14:17:06.749000	582932	34	61	0	100	2021-10-19 14:55:43.788000	1DF72D66	United Kingdom	United Kingdom	DATA EXPIRED	White	English	United Kingdom	Female	No
xxxxxxxx	xxxxxxxx	APPROVED	2021-10-19 14:07:12.846000	2021-10-19 14:10:58.998000	226152	32	20	2	95	2021-10-19 14:13:43.010000	1DF72D66	Poland	United Kingdom	Part-Time	White	Polish	Poland	Female	No
xxxxxxxx	xxxxxxxx	APPROVED	2021-10-19 14:07:29.761000	2021-10-19 14:11:18.525000	228764	46	33	0	100	2021-10-19 14:13:44.447000	NOCODE	United Kingdom	United Kingdom	DATA EXPIRED	White	English	United Kingdom	Female	DATA EXPIRED
xxxxxxxx	xxxxxxxx	APPROVED	2021-10-19 14:10:02.367000	2021-10-19 14:12:00.827000	118.46	33	22	1	96	2021-10-19 14:13:45.280000	1DF72D66	United Kingdom	United Kingdom	Part-Time	White	English	United Kingdom	Female	No
xxxxxxxx	xxxxxxxx	APPROVED	2021-10-19 14:10:19.343000	2021-10-19 14:12:50.740000	151397	23	8	0	100	2021-10-19 14:13:45.900000	1DF72D66	United Kingdom	United Kingdom	Full-Time	White	English	United Kingdom	Female	No
xxxxxxxx	xxxxxxxx	APPROVED	2021-10-19 14:10:42.097000	2021-10-19 14:13:57.031000	194934	40	205	0	100	2021-10-19 14:55:41.263000	1DF72D66	United Kingdom	United Kingdom	Part-Time	White	English	United Kingdom	Female	No
xxxxxxxx	xxxxxxxx	APPROVED	2021-10-19 14:11:47.516000	2021-10-19 14:15:07.177000	199661	45	202	1	100	2021-10-19 14:55:46.270000	1DF72D66	United Kingdom	United Kingdom	Full-Time	White	English	United Kingdom	Male	No
xxxxxxxx	xxxxxxxx	APPROVED	2021-10-19 14:12:04.860000	2021-10-19 14:15:59.511000	234651	29	47	1	99	2021-10-19 14:55:43.938000	1DF72D66	United Kingdom	United Kingdom	Full-Time	White	English	United Kingdom	Female	No
xxxxxxxx	xxxxxxxx	APPROVED	2021-10-19 14:12:07.322000	2021-10-19 14:16:33.595000	266273	28	9	0	100	2021-10-19 14:55:49.632000	1DF72D66	United Kingdom	United Kingdom	Full-Time	White	English	United Kingdom	Male	No
xxxxxxxx	xxxxxxxx	APPROVED	2021-10-19 14:14:18.395000	2021-10-19 14:18:00.145000	221.75	37	22	0	100	2021-10-19 14:55:44.023000	1DF72D66	United Kingdom	United Kingdom	Part-Time	White	English	United Kingdom	Female	No
xxxxxxxx	xxxxxxxx	APPROVED	2021-10-19 14:14:18.766000	2021-10-19 14:16:07.022000	108256	22	34	1	99	2021-10-19 14:55:42.365000	1DF72D66	United Kingdom	United Kingdom	Part-Time	White	English	United Kingdom	Male	Yes
xxxxxxxx	xxxxxxxx	APPROVED	2021-10-19 14:14:27.153000	2021-10-19 14:17:59.858000	212705	24	5	0	100	2021-10-19 14:55:46.961000	NOCODE	United Kingdom	United Kingdom	Not in paid work (e.g. homemaker', 'retired or disabled)	Black	English	United Kingdom	Female	No
xxxxxxxx	xxxxxxxx	APPROVED	2021-10-19 14:14:30.155000	2021-10-19 14:17:03.196000	153041	18	27	0	100	2021-10-19 14:55:42.468000	1DF72D66	United Kingdom	United Kingdom	Unemployed (and job seeking)	White	English	United Kingdom	Male	Yes
xxxxxxxx	xxxxxxxx	APPROVED	2021-10-19 14:14:44.400000	2021-10-19 14:17:59.306000	194906	35	26	0	100	2021-10-19 14:55:44.113000	1DF72D66	United Kingdom	United Kingdom	Full-Time	White	English	United Kingdom	Female	No
xxxxxxxx	xxxxxxxx	APPROVED	2021-10-19 14:14:52.026000	2021-10-19 14:16:52.810000	120784	31	68	2	98	2021-10-19 14:55:42.182000	1DF72D66	India	United Kingdom	Part-Time	Asian	English	India	Male	Yes
xxxxxxxx	xxxxxxxx	APPROVED	2021-10-19 14:16:11.884000	2021-10-19 14:21:28.652000	316768	30	27	0	100	2021-10-19 14:55:44.209000	1DF72D66	United Kingdom	United Kingdom	Full-Time	White	English	United Kingdom	Female	No
xxxxxxxx	xxxxxxxx	APPROVED	2021-10-19 14:16:53.713000	2021-10-19 14:19:36.163000	162.45	44	41	1	97	2021-10-19 14:55:41.363000	1DF72D66	United Kingdom	United Kingdom	DATA EXPIRED	White	English	United Kingdom	Female	DATA EXPIRED
xxxxxxxx	xxxxxxxx	APPROVED	2021-10-19 14:17:11.979000	2021-10-19 14:19:14.999000	123.02	22	11	0	100	2021-10-19 14:55:42.589000	NOCODE	United Kingdom	United Kingdom	Full-Time	White	English	United Kingdom	Male	Yes
xxxxxxxx	xxxxxxxx	APPROVED	2021-10-19 14:17:27.827000	2021-10-19 14:19:23.377000	115.55	20	12	1	98	2021-10-19 14:55:48.248000	1DF72D66	United Kingdom	United Kingdom	Part-Time	White	English	United Kingdom	Female	Yes
xxxxxxxx	xxxxxxxx	APPROVED	2021-10-19 14:19:54.007000	2021-10-19 14:21:41.399000	107392	18	30	0	100	2021-10-19 14:55:48.342000	1DF72D66	United Kingdom	United Kingdom	Unemployed (and job seeking)	White	English	United Kingdom	Female	Yes
xxxxxxxx	xxxxxxxx	APPROVED	2021-10-19 14:19:36.175000	2021-10-19 14:22:19.380000	163205	21	16	0	100	2021-10-19 14:55:48.449000	1DF72D66	United Kingdom	United Kingdom	Unemployed (and job seeking)	White	English	United Kingdom	Female	Yes
xxxxxxxx	xxxxxxxx	APPROVED	2021-10-19 14:19:43.437000	2021-10-19 14:22:52.952000	189515	26	79	0	100	2021-10-19 14:55:47.193000	1DF72D66	Korea	United Kingdom	DATA EXPIRED	Asian	English	United Kingdom	Male	DATA EXPIRED
xxxxxxxx	xxxxxxxx	APPROVED	2021-10-19 14:19:53.329000	2021-10-19 14:21:48.126000	114797	34	164	0	100	2021-10-19 14:55:49.723000	1DF72D66	France	United Kingdom	Full-Time	White	French	France	Male	No
xxxxxxxx	xxxxxxxx	APPROVED	2021-10-19 14:20:12.797000	2021-10-19 14:24:38.994000	266197	49	33	0	100	2021-10-19 14:55:47.334000	61604e57d4f701cb8889af34	United Kingdom	United Kingdom	Full-Time	White	English	United Kingdom	Female	No
xxxxxxxx	xxxxxxxx	APPROVED	2021-10-19 14:20:12.077000	2021-10-19 14:22:34.898000	142821	48	29	0	100	2021-10-19 14:55:47.772000	1DF72D66	United Kingdom	United Kingdom	DATA EXPIRED	White	English	United Kingdom	Male	DATA EXPIRED
xxxxxxxx	xxxxxxxx	APPROVED	2021-10-19 14:20:43.047000	2021-10-19 14:22:56.680000	133633	21	20	0	100	2021-10-19 14:55:48.539000	1DF72D66	United Kingdom	United Kingdom	Unemployed (and job seeking)	White	English	United Kingdom	Female	No
xxxxxxxx	xxxxxxxx	APPROVED	2021-10-19 14:21:13.077000	2021-10-19 14:24:24.319000	191242	39	41	0	100	2021-10-19 14:55:46.369000	1DF72D66	United Kingdom	United Kingdom	Full-Time	White	English	United Kingdom	Male	No
xxxxxxxx	xxxxxxxx	APPROVED	2021-10-19 14:21:15.637000	2021-10-19 14:23:46.462000	150825	38	31	0	100	2021-10-19 14:55:46.482000	1DF72D66	United Kingdom	United Kingdom	Full-Time	White	English	United Kingdom	Male	No
xxxxxxxx	xxxxxxxx	APPROVED	2021-10-19 14:22:06.172000	2021-10-19 14:27:01.606000	295434	20	11	0	100	2021-10-19 14:55:48.634000	1DF72D66	Spain	United Kingdom	Full-Time	White	English	Spain	Female	No
xxxxxxxx	xxxxxxxx	APPROVED	2021-10-19 14:22:49.846000	2021-10-19 14:24:17.323000	87477	20	17	0	100	2021-10-19 14:55:41.966000	1DF72D66	Brunei Darussalam	United Kingdom	Unemployed (and job seeking)	Asian	English	Malaysia	Female	Yes
xxxxxxxx	xxxxxxxx	APPROVED	2021-10-19 14:23:38.893000	2021-10-19 14:26:59.058000	200165	26	172	1	100	2021-10-19 14:55:48.714000	1DF72D66	United Kingdom	United Kingdom	Full-Time	White	English	United Kingdom	Female	Yes
xxxxxxxx	xxxxxxxx	APPROVED	2021-10-19 14:23:46.778000	2021-10-19 14:24:57.590000	70812	18	24	0	100	2021-10-19 14:55:42.683000	1DF72D66	France	United Kingdom	Other	White	Russian	France	Male	Yes
xxxxxxxx	xxxxxxxx	APPROVED	2021-10-19 14:25:43.229000	2021-10-19 14:28:45.690000	182461	29	35	0	100	2021-10-19 14:55:44.319000	1DF72D66	United Kingdom	United Kingdom	Full-Time	White	English	United Kingdom	Female	No
xxxxxxxx	xxxxxxxx	APPROVED	2021-10-19 14:26:29.296000	2021-10-19 14:31:51.503000	322207	53	23	0	100	2021-10-19 14:55:47.605000	1DF72D66	United Kingdom	United Kingdom	Full-Time	Black	English	United Kingdom	Female	No
xxxxxxxx	xxxxxxxx	APPROVED	2021-10-19 14:27:54.753000	2021-10-19 14:32:18.755000	264002	24	7	0	100	2021-10-19 14:55:42.783000	1DF72D66	Slovakia	United Kingdom	Part-Time	White	Slovak	Slovakia	Male	No
xxxxxxxx	xxxxxxxx	APPROVED	2021-10-19 14:28:39.018000	2021-10-19 14:30:22.546000	103528	21	44	0	100	2021-10-19 14:55:40.964000	1DF72D66	United Kingdom	United Kingdom	Not in paid work (e.g. homemaker', 'retired or disabled)	Mixed	English	United Kingdom	Male	Yes
xxxxxxxx	xxxxxxxx	APPROVED	2021-10-19 14:29:47.805000	2021-10-19 14:31:31.208000	103403	27	81	2	97	2021-10-19 14:55:42.874000	1DF72D66	United Kingdom	United Kingdom	DATA EXPIRED	White	English	United Kingdom	Male	No
xxxxxxxx	xxxxxxxx	APPROVED	2021-10-19 14:29:53.023000	2021-10-19 14:32:19.601000	146578	28	54	2	97	2021-10-19 14:55:44.414000	1DF72D66	United Kingdom	United Kingdom	Full-Time	White	English	United Kingdom	Female	No
xxxxxxxx	xxxxxxxx	APPROVED	2021-10-19 14:31:51.410000	2021-10-19 14:34:20.981000	149571	30	21	0	100	2021-10-19 14:55:44.516000	1DF72D66	United Kingdom	United Kingdom	Not in paid work (e.g. homemaker', 'retired or disabled)	White	English	United Kingdom	Female	Yes
xxxxxxxx	xxxxxxxx	APPROVED	2021-10-19 14:32:00.120000	2021-10-19 14:34:18.531000	138411	27	34	0	100	2021-10-19 14:55:42.969000	1DF72D66	United Kingdom	United Kingdom	Full-Time	White	English	United Kingdom	Male	No
xxxxxxxx	xxxxxxxx	APPROVED	2021-10-19 14:32:24.819000	2021-10-19 14:34:23.384000	118565	35	273	1	100	2021-10-19 14:55:44.614000	1DF72D66	United Kingdom	United Kingdom	Full-Time	White	English	United Kingdom	Female	No
xxxxxxxx	xxxxxxxx	APPROVED	2021-10-19 14:33:21.074000	2021-10-19 14:35:55.073000	153999	25	42	1	96	2021-10-19 14:55:48.797000	1DF72D66	United Kingdom	United Kingdom	Not in paid work (e.g. homemaker', 'retired or disabled)	White	English	United Kingdom	Female	No
xxxxxxxx	xxxxxxxx	APPROVED	2021-10-19 14:33:41.135000	2021-10-19 14:36:16.165000	155.03	29	347	3	100	2021-10-19 14:55:49.805000	1DF72D66	United Kingdom	United Kingdom	Full-Time	White	English	United Kingdom	Male	No
xxxxxxxx	xxxxxxxx	APPROVED	2021-10-19 14:35:08.280000	2021-10-19 14:36:44.801000	96521	29	24	0	100	2021-10-19 14:55:44.715000	NOCODE	United Kingdom	United Kingdom	Full-Time	White	English	United Kingdom	Female	No
xxxxxxxx	xxxxxxxx	APPROVED	2021-10-19 14:35:25.015000	2021-10-19 14:41:40.980000	375965	30	130	1	100	2021-10-19 14:55:41.817000	1DF72D66	United Kingdom	United Kingdom	DATA EXPIRED	Asian	English	United Kingdom	Female	DATA EXPIRED
xxxxxxxx	xxxxxxxx	APPROVED	2021-10-19 14:35:54.442000	2021-10-19 14:40:40.665000	286223	22	78	2	99	2021-10-19 14:55:46.015000	1DF72D66	United Kingdom	United Kingdom	DATA EXPIRED	Other	English	United Kingdom	Female	DATA EXPIRED
xxxxxxxx	xxxxxxxx	APPROVED	2021-10-19 14:36:05.200000	2021-10-19 14:39:43.496000	218296	50	39	1	100	2021-10-19 14:55:47.864000	1DF72D66	United Kingdom	United Kingdom	Not in paid work (e.g. homemaker', 'retired or disabled)	White	English	United Kingdom	Male	No
xxxxxxxx	xxxxxxxx	APPROVED	2021-10-19 14:36:31.087000	2021-10-19 14:43:18.964000	407877	61	96	0	100	2021-10-19 14:55:46.113000	NOCODE	United Kingdom	United Kingdom	Full-Time	White	English	United Kingdom	Male	No
xxxxxxxx	xxxxxxxx	APPROVED	2021-10-19 14:37:02.382000	2021-10-19 14:42:06.185000	303803	20	32	1	99	2021-10-19 14:55:48.882000	1DF72D66	United Kingdom	United Kingdom	Due to start a new job within the next month	White	English	United Kingdom	Female	Yes
xxxxxxxx	xxxxxxxx	APPROVED	2021-10-19 14:37:08.492000	2021-10-19 14:43:32.014000	383522	65	181	1	100	2021-10-19 14:55:49.550000	1DF72D66	Guyana	United Kingdom	DATA EXPIRED	Asian	English	United Kingdom	Male	DATA EXPIRED
xxxxxxxx	xxxxxxxx	APPROVED	2021-10-19 14:37:30.501000	2021-10-19 14:39:37.337000	126836	23	29	0	100	2021-10-19 14:55:48.978000	1DF72D66	United Kingdom	United Kingdom	Full-Time	White	English	United Kingdom	Female	No
xxxxxxxx	xxxxxxxx	APPROVED	2021-10-19 14:37:34.211000	2021-10-19 14:39:45.585000	131374	31	43	0	100	2021-10-19 14:55:44.813000	1DF72D66	United Kingdom	United Kingdom	Part-Time	White	English	United Kingdom	Female	No
xxxxxxxx	xxxxxxxx	APPROVED	2021-10-19 14:37:35.066000	2021-10-19 14:39:26.766000	111.7	28	23	0	100	2021-10-19 14:55:44.903000	1DF72D66	Finland	United Kingdom	Full-Time	White	Swedish	Finland	Female	Yes
xxxxxxxx	xxxxxxxx	APPROVED	2021-10-19 14:37:39.759000	2021-10-19 14:39:19.703000	99944	25	91	3	96	2021-10-19 14:55:49.093000	NOCODE	United Kingdom	United Kingdom	Part-Time	White	English	United Kingdom	Female	No
xxxxxxxx	xxxxxxxx	APPROVED	2021-10-19 14:37:48.889000	2021-10-19 14:47:29.792000	580903	58	62	0	100	2021-10-19 14:55:43.573000	Code didn't get copied	United Kingdom	United Kingdom	Full-Time	Asian	English	United Kingdom	Female	No
xxxxxxxx	xxxxxxxx	APPROVED	2021-10-19 14:38:18.091000	2021-10-19 14:40:06.691000	108.6	31	75	0	100	2021-10-19 14:55:44.989000	1DF72D66	United Kingdom	United Kingdom	Full-Time	White	English	United Kingdom	Female	No
xxxxxxxx	xxxxxxxx	APPROVED	2021-10-19 14:38:18.573000	2021-10-19 14:40:16.464000	117891	51	36	0	100	2021-10-19 14:55:47.955000	1DF72D66	United Kingdom	United Kingdom	Full-Time	White	English	United Kingdom	Male	No
xxxxxxxx	xxxxxxxx	APPROVED	2021-10-19 14:38:45.440000	2021-10-19 14:42:29.054000	223614	41	3	0	100	2021-10-19 14:55:41.467000	1DF72D66	Norway	United Kingdom	Full-Time	White	Norwegian	Norway	Female	No
xxxxxxxx	xxxxxxxx	APPROVED	2021-10-19 14:38:50.353000	2021-10-19 14:40:31.059000	100706	25	31	0	100	2021-10-19 14:55:49.179000	1DF72D66	United Kingdom	United Kingdom	Full-Time	White	English	United Kingdom	Female	No
xxxxxxxx	xxxxxxxx	APPROVED	2021-10-19 14:39:01.214000	2021-10-19 14:56:39.244000	1058.03	25	25	0	100	2021-10-19 15:20:06.511000	1DF72D66	United Kingdom	United Kingdom	Full-Time	White	English	United Kingdom	Female	No
xxxxxxxx	xxxxxxxx	APPROVED	2021-10-19 14:39:51.101000	2021-10-19 14:42:25.316000	154215	43	24	0	100	2021-10-19 14:55:46.590000	1DF72D66	United Kingdom	United Kingdom	Not in paid work (e.g. homemaker', 'retired or disabled)	White	English	United Kingdom	Male	No
xxxxxxxx	xxxxxxxx	APPROVED	2021-10-19 14:39:59.369000	2021-10-19 14:42:54.453000	175084	25	236	1	100	2021-10-19 14:55:41.104000	1DF72D66	United Kingdom	United Kingdom	DATA EXPIRED	Mixed	English	United Kingdom	Female	No
xxxxxxxx	xxxxxxxx	APPROVED	2021-10-19 14:41:00.282000	2021-10-19 14:44:38.040000	217758	33	35	0	100	2021-10-19 14:55:49.902000	1DF72D66	United Kingdom	United Kingdom	Full-Time	White	English	United Kingdom	Male	No
xxxxxxxx	xxxxxxxx	APPROVED	2021-10-19 14:42:05.940000	2021-10-19 14:44:59.013000	173073	64	9	0	100	2021-10-19 14:55:43.291000	1DF72D66	United Kingdom	United Kingdom	Part-Time	White	English	United Kingdom	Female	No
xxxxxxxx	xxxxxxxx	APPROVED	2021-10-19 14:42:22.073000	2021-10-19 14:44:08.729000	106656	21	97	2	99	2021-10-19 14:55:43.083000	1DF72D66	United Kingdom	United Kingdom	DATA EXPIRED	White	English	United Kingdom	Male	DATA EXPIRED
xxxxxxxx	xxxxxxxx	APPROVED	2021-10-19 14:42:57.117000	2021-10-19 14:45:49.149000	172032	33	202	0	100	2021-10-19 14:55:42.083000	1DF72D66	Italy	United Kingdom	Other	Mixed	Italian	Italy	Female	Yes
xxxxxxxx	xxxxxxxx	APPROVED	2021-10-19 14:43:38.614000	2021-10-19 14:47:30.111000	231497	60	731	3	100	2021-10-19 14:55:43.377000	1DF72D66	United Kingdom	United Kingdom	DATA EXPIRED	White	English	United Kingdom	Female	DATA EXPIRED
xxxxxxxx	xxxxxxxx	APPROVED	2021-10-19 14:43:42.003000	2021-10-19 14:47:38.470000	236467	33	212	0	100	2021-10-19 14:55:50	1DF72D66	United Kingdom	United Kingdom	Full-Time	White	English	United Kingdom	Male	No
xxxxxxxx	xxxxxxxx	APPROVED	2021-10-19 14:43:45.659000	2021-10-19 14:47:09.455000	203796	31	115	2	99	2021-10-19 14:55:45.079000	1DF72D66	United Kingdom	United Kingdom	DATA EXPIRED	White	English	United Kingdom	Female	DATA EXPIRED
xxxxxxxx	xxxxxxxx	APPROVED	2021-10-19 14:44:15.044000	2021-10-19 14:47:40.897000	205853	54	37	0	100	2021-10-19 14:55:47.423000	1DF72D66	United Kingdom	United Kingdom	Full-Time	White	English	United Kingdom	Female	No
xxxxxxxx	xxxxxxxx	APPROVED	2021-10-19 14:44:39.812000	2021-10-19 14:47:48.737000	188925	43	34	0	100	2021-10-19 14:55:46.677000	1DF72D66	United Kingdom	United Kingdom	Not in paid work (e.g. homemaker', 'retired or disabled)	White	English	United Kingdom	Male	No
xxxxxxxx	xxxxxxxx	APPROVED	2021-10-19 14:45:26.739000	2021-10-19 14:48:56.456000	209717	47	10	0	100	2021-10-19 14:55:46.755000	1DF72D66	United Kingdom	United Kingdom	Full-Time	White	English	United Kingdom	Male	No
xxxxxxxx	xxxxxxxx	APPROVED	2021-10-19 14:45:44.253000	2021-10-19 14:47:52.913000	128.66	21	20	1	99	2021-10-19 14:55:43.181000	1DF72D66	Lithuania	United Kingdom	Full-Time	White	Lithuanian	Lithuania	Male	No
xxxxxxxx	xxxxxxxx	APPROVED	2021-10-19 14:45:51.579000	2021-10-19 14:48:54.105000	182526	34	22	0	100	2021-10-19 14:55:45.178000	1DF72D66	United Kingdom	United Kingdom	Other	White	English	United Kingdom	Female	No
xxxxxxxx	xxxxxxxx	APPROVED	2021-10-19 14:46:15.259000	2021-10-19 14:49:48.588000	213329	53	24	1	90	2021-10-19 14:55:47.513000	https://app.prolific.co/submissions/complete?cc=1DF72D66	United Kingdom	United Kingdom	Full-Time	White	English	United Kingdom	Female	No
xxxxxxxx	xxxxxxxx	APPROVED	2021-10-19 14:46:33.697000	2021-10-19 14:52:43.818000	370121	28	34	0	100	2021-10-19 14:55:45.274000	1DF72D66	United Kingdom	United Kingdom	Not in paid work (e.g. homemaker', 'retired or disabled)	White	English	United Kingdom	Female	No
xxxxxxxx	xxxxxxxx	APPROVED	2021-10-19 14:47:13.983000	2021-10-19 14:51:10.685000	236702	57	257	7	95	2021-10-19 14:55:48.038000	1DF72D66	United Kingdom	United Kingdom	DATA EXPIRED	White	English	United Kingdom	Male	DATA EXPIRED
xxxxxxxx	xxxxxxxx	APPROVED	2021-10-19 14:47:51.097000	2021-10-19 14:50:08.982000	137885	44	24	0	100	2021-10-19 14:55:46.845000	1DF72D66	United Kingdom	United Kingdom	Full-Time	White	English	United Kingdom	Male	No
xxxxxxxx	xxxxxxxx	APPROVED	2021-10-19 14:47:59.382000	2021-10-19 14:53:51.684000	352302	44	30	1	97	2021-10-19 14:55:41.569000	1DF72D66	United Kingdom	United Kingdom	Part-Time	White	English	United Kingdom	Female	No
xxxxxxxx	xxxxxxxx	APPROVED	2021-10-19 14:48:14.526000	2021-10-19 14:50:41.976000	147.45	30	35	1	100	2021-10-19 14:55:45.378000	1DF72D66	Lithuania	United Kingdom	Full-Time	White	Lithuanian	Lithuania	Female	No
xxxxxxxx	xxxxxxxx	APPROVED	2021-10-19 14:48:17.681000	2021-10-19 14:52:11.646000	233965	36	46	0	100	2021-10-19 14:55:45.478000	1DF72D66	United Kingdom	United Kingdom	Full-Time	White	English	United Kingdom	Female	No
xxxxxxxx	xxxxxxxx	APPROVED	2021-10-19 14:48:32.992000	2021-10-19 14:50:45.459000	132467	24	23	0	100	2021-10-19 14:55:49.276000	1DF72D66	United Kingdom	United Kingdom	Not in paid work (e.g. homemaker', 'retired or disabled)	White	English	United Kingdom	Female	No
xxxxxxxx	xxxxxxxx	APPROVED	2021-10-19 14:49:02.846000	2021-10-19 14:53:24.501000	261655	67	28	0	100	2021-10-19 14:55:43.474000	1DF72D66	United Kingdom	United Kingdom	Not in paid work (e.g. homemaker', 'retired or disabled)	White	English	United Kingdom	Female	No
xxxxxxxx	xxxxxxxx	APPROVED	2021-10-19 14:49:25.278000	2021-10-19 14:52:25.682000	180404	32	17	0	100	2021-10-19 14:55:45.578000	1DF72D66	United Kingdom	United Kingdom	Not in paid work (e.g. homemaker', 'retired or disabled)	White	English	United Kingdom	Female	No
xxxxxxxx	xxxxxxxx	APPROVED	2021-10-19 14:49:44.543000	2021-10-19 14:52:28.021000	163478	24	35	2	93	2021-10-19 14:55:49.358000	1DF72D66	United Kingdom	United Kingdom	Full-Time	White	English	United Kingdom	Female	No
xxxxxxxx	xxxxxxxx	APPROVED	2021-10-19 14:50:09.958000	2021-10-19 14:52:46.289000	156331	18	37	0	100	2021-10-19 14:55:49.450000	1DF72D66	United Kingdom	United Kingdom	Unemployed (and job seeking)	White	English	United Kingdom	Female	Yes
xxxxxxxx	xxxxxxxx	APPROVED	2021-10-19 14:50:34.909000	2021-10-19 14:55:03.502000	268593	42	26	0	100	2021-10-19 14:55:47.067000	1DF72D66	United Kingdom	United Kingdom	DATA EXPIRED	Mixed	English	United Kingdom	Female	No
xxxxxxxx	xxxxxxxx	APPROVED	2021-10-19 14:50:53.596000	2021-10-19 14:58:29.366000	455.77	64	114	1	100	2021-10-19 15:20:04.172000	1DF72D66	United Kingdom	United Kingdom	Not in paid work (e.g. homemaker', 'retired or disabled)	White	English	United Kingdom	Male	No
xxxxxxxx	xxxxxxxx	APPROVED	2021-10-19 14:50:59.827000	2021-10-19 14:55:14.125000	254298	33	38	0	100	2021-10-19 14:55:45.674000	1DF72D66	United Kingdom	United Kingdom	Part-Time	White	English	United Kingdom	Female	No
xxxxxxxx	xxxxxxxx	APPROVED	2021-10-19 14:51:53.756000	2021-10-19 14:56:13.298000	259542	32	44	0	100	2021-10-19 15:20:01.053000	1DF72D66	United Kingdom	United Kingdom	Full-Time	White	English	United Kingdom	Female	No
xxxxxxxx	xxxxxxxx	APPROVED	2021-10-19 14:52:04.742000	2021-10-19 14:54:32.799000	148057	42	29	0	100	2021-10-19 14:55:41.666000	NOCODE	United Kingdom	United Kingdom	Full-Time	White	English	United Kingdom	Female	No
xxxxxxxx	xxxxxxxx	APPROVED	2021-10-19 14:52:16.461000	2021-10-19 14:56:00.425000	223964	73	51	0	100	2021-10-19 15:20:04.266000	1DF72D66	United Kingdom	United Kingdom	Not in paid work (e.g. homemaker', 'retired or disabled)	White	English	United Kingdom	Male	No
xxxxxxxx	xxxxxxxx	APPROVED	2021-10-19 14:52:25.611000	2021-10-19 14:55:35.208000	189597	29	18	0	100	2021-10-19 14:55:45.779000	1DF72D66	United Kingdom	United Kingdom	Full-Time	White	English	United Kingdom	Female	No
xxxxxxxx	xxxxxxxx	APPROVED	2021-10-19 14:52:55.482000	2021-10-19 15:05:35.909000	760427	22	125	2	99	2021-10-19 15:20:06.666000	NOCODE	United Kingdom	United Kingdom	DATA EXPIRED	White	English	United Kingdom	Female	DATA EXPIRED
xxxxxxxx	xxxxxxxx	APPROVED	2021-10-19 14:53:02.420000	2021-10-19 15:05:01.384000	718964	25	30	0	100	2021-10-19 15:19:58.286000	1DF72D66	China	United Kingdom	Unemployed (and job seeking)	Asian	Chinese	China	Female	No
xxxxxxxx	xxxxxxxx	APPROVED	2021-10-19 14:53:04.559000	2021-10-19 14:55:01.014000	116455	32	27	0	100	2021-10-19 14:55:45.877000	1DF72D66	United Kingdom	United Kingdom	Full-Time	White	English	United Kingdom	Female	No
xxxxxxxx	xxxxxxxx	APPROVED	2021-10-19 14:53:20.565000	2021-10-19 14:57:37.523000	256958	60	222	2	100	2021-10-19 15:20:00.131000	1DF72D66	United Kingdom	United Kingdom	Not in paid work (e.g. homemaker', 'retired or disabled)	White	English	United Kingdom	Female	No
xxxxxxxx	xxxxxxxx	APPROVED	2021-10-19 14:53:33.031000	2021-10-19 14:56:48.851000	195.82	23	117	1	99	2021-10-19 15:20:05.366000	1DF72D66	Nigeria	United Kingdom	DATA EXPIRED	Black	English	Nigeria	Female	DATA EXPIRED
xxxxxxxx	xxxxxxxx	APPROVED	2021-10-19 14:53:37.021000	2021-10-19 14:59:03.671000	326.65	42	28	1	99	2021-10-19 15:19:56.988000	1DF72D66	United Kingdom	United Kingdom	Part-Time	White	English	United Kingdom	Female	No
xxxxxxxx	xxxxxxxx	APPROVED	2021-10-19 14:53:37.750000	2021-10-19 14:56:58.336000	200586	36	37	0	100	2021-10-19 15:20:01.184000	1DF72D66	United Kingdom	United Kingdom	Full-Time	White	English	United Kingdom	Female	No
xxxxxxxx	xxxxxxxx	APPROVED	2021-10-19 14:53:41.724000	2021-10-19 14:56:52.897000	191173	51	34	0	100	2021-10-19 15:20:06.164000	1DF72D66	United Kingdom	United Kingdom	Unemployed (and job seeking)	Asian	Gujarati	United Kingdom	Female	No
xxxxxxxx	xxxxxxxx	APPROVED	2021-10-19 14:54:03.909000	2021-10-19 14:57:47.639000	223.73	41	43	0	100	2021-10-19 15:19:57.062000	1DF72D66	United Kingdom	United Kingdom	Unemployed (and job seeking)	White	English	United Kingdom	Female	No
xxxxxxxx	xxxxxxxx	APPROVED	2021-10-19 14:54:17.476000	2021-10-19 14:58:36.042000	258566	39	26	1	99	2021-10-19 15:20:04.819000	1DF72D66	United Kingdom	United Kingdom	Full-Time	White	English	United Kingdom	Male	No
xxxxxxxx	xxxxxxxx	APPROVED	2021-10-19 14:54:36.429000	2021-10-19 14:58:54.792000	258363	36	24	0	100	2021-10-19 15:20:01.276000	1DF72D66	United Kingdom	United Kingdom	Full-Time	White	English	United Kingdom	Female	No
xxxxxxxx	xxxxxxxx	APPROVED	2021-10-19 14:54:43.191000	2021-10-19 14:59:21.666000	278475	38	38	0	100	2021-10-19 15:19:57.140000	1DF72D66	United Kingdom	United Kingdom	Part-Time	White	English	United Kingdom	Female	No
xxxxxxxx	xxxxxxxx	APPROVED	2021-10-19 14:54:57.144000	2021-10-19 14:57:40.432000	163288	32	30	0	100	2021-10-19 15:19:57.917000	1DF72D66	United Kingdom	United Kingdom	Full-Time	Asian	English	United Kingdom	Female	No
xxxxxxxx	xxxxxxxx	APPROVED	2021-10-19 14:55:00.447000	2021-10-19 14:59:03.497000	243.05	37	124	0	100	2021-10-19 15:20:01.362000	1DF72D66	United Kingdom	United Kingdom	DATA EXPIRED	White	English	United Kingdom	Female	DATA EXPIRED
xxxxxxxx	xxxxxxxx	APPROVED	2021-10-19 14:55:04.096000	2021-10-19 14:57:53.665000	169569	71	293	4	98	2021-10-19 15:20:04.376000	1DF72D66	United Kingdom	United Kingdom	Not in paid work (e.g. homemaker', 'retired or disabled)	White	English	United Kingdom	Male	No
xxxxxxxx	xxxxxxxx	APPROVED	2021-10-19 14:55:07.391000	2021-10-19 14:59:26.376000	258985	36	39	0	100	2021-10-19 15:20:01.490000	NOCODE	United Kingdom	United Kingdom	Part-Time	White	English	United Kingdom	Female	No
xxxxxxxx	xxxxxxxx	APPROVED	2021-10-19 14:55:14.893000	2021-10-19 14:57:57.756000	162863	28	37	1	99	2021-10-19 15:20:01.582000	1DF72D66	United Kingdom	United Kingdom	Full-Time	White	English	United Kingdom	Female	Yes
xxxxxxxx	xxxxxxxx	APPROVED	2021-10-19 14:55:22.964000	2021-10-19 14:58:12.171000	169207	42	43	0	100	2021-10-19 15:19:57.217000	1DF72D66	United Kingdom	United Kingdom	Part-Time	White	English	United Kingdom	Female	No
xxxxxxxx	xxxxxxxx	APPROVED	2021-10-19 14:55:36.426000	2021-10-19 14:58:56.313000	199887	20	11	0	100	2021-10-19 15:19:58.776000	1DF72D66	United Kingdom	United Kingdom	Part-Time	White	English	United Kingdom	Male	Yes
xxxxxxxx	xxxxxxxx	APPROVED	2021-10-19 14:55:44.240000	2021-10-19 14:59:11.453000	207213	37	50	1	100	2021-10-19 15:19:57.996000	1DF72D66	Canada	United Kingdom	Full-Time	Asian	English	Canada	Female	No
xxxxxxxx	xxxxxxxx	APPROVED	2021-10-19 14:55:47.601000	2021-10-19 14:59:25.990000	218389	34	41	0	100	2021-10-19 15:20:08.962000	1DF72D66	United Kingdom	United Kingdom	Full-Time	White	English	United Kingdom	Male	No
xxxxxxxx	xxxxxxxx	APPROVED	2021-10-19 14:55:50.926000	2021-10-19 14:59:46.687000	235761	32	21	0	100	2021-10-19 15:20:01.673000	1DF72D66	United Kingdom	United Kingdom	Full-Time	White	English	United Kingdom	Female	No
xxxxxxxx	xxxxxxxx	APPROVED	2021-10-19 14:55:51.946000	2021-10-19 14:57:49.673000	117727	37	32	0	100	2021-10-19 15:20:09.071000	1DF72D66	United Kingdom	United Kingdom	Part-Time	White	English	United Kingdom	Male	No
xxxxxxxx	xxxxxxxx	APPROVED	2021-10-19 14:55:57.497000	2021-10-19 14:59:43.850000	226353	26	23	0	100	2021-10-19 15:20:06.774000	1DF72D66	United Kingdom	United Kingdom	Full-Time	White	English	United Kingdom	Female	No
xxxxxxxx	xxxxxxxx	APPROVED	2021-10-19 14:56:40.857000	2021-10-19 14:59:58.611000	197754	26	238	0	100	2021-10-19 15:20:06.861000	1DF72D66	United Kingdom	United Kingdom	Full-Time	White	English	United Kingdom	Female	No
xxxxxxxx	xxxxxxxx	APPROVED	2021-10-19 14:56:49.991000	2021-10-19 14:59:46.811000	176.82	39	25	0	100	2021-10-19 15:19:57.295000	1DF72D66	United Kingdom	United Kingdom	Full-Time	White	English	United Kingdom	Female	No
xxxxxxxx	xxxxxxxx	APPROVED	2021-10-19 14:56:53.947000	2021-10-19 15:01:53.525000	299578	29	19	0	100	2021-10-19 15:20:01.778000	1DF72D66	United Kingdom	United Kingdom	Full-Time	White	English	United Kingdom	Female	No
xxxxxxxx	xxxxxxxx	APPROVED	2021-10-19 14:58:04.244000	2021-10-19 14:59:44.667000	100423	26	185	0	100	2021-10-19 15:19:58.876000	1DF72D66	United States	United Kingdom	Full-Time	White	English	United States	Male	No
xxxxxxxx	xxxxxxxx	APPROVED	2021-10-19 14:58:16.683000	2021-10-19 15:00:38.666000	141983	70	268	1	100	2021-10-19 15:20:00.229000	1DF72D66	United Kingdom	United Kingdom	Not in paid work (e.g. homemaker', 'retired or disabled)	White	English	United Kingdom	Female	No
xxxxxxxx	xxxxxxxx	APPROVED	2021-10-19 14:58:40.970000	2021-10-19 15:02:59.238000	258268	28	44	0	100	2021-10-19 15:20:01.867000	NOCODE	United Kingdom	United Kingdom	Not in paid work (e.g. homemaker', 'retired or disabled)	White	English	United Kingdom	Female	No
xxxxxxxx	xxxxxxxx	APPROVED	2021-10-19 14:58:41.407000	2021-10-19 15:01:39.824000	178417	24	37	1	99	2021-10-19 15:20:06.942000	didnt give me one	United Kingdom	United Kingdom	Part-Time	White	English	United Kingdom	Female	No
xxxxxxxx	xxxxxxxx	APPROVED	2021-10-19 14:58:43.739000	2021-10-19 15:01:18.228000	154489	35	32	0	100	2021-10-19 15:20:01.955000	1DF72D66	United Kingdom	United Kingdom	Part-Time	White	English	United Kingdom	Female	No
xxxxxxxx	xxxxxxxx	APPROVED	2021-10-19 14:59:06.505000	2021-10-19 15:04:26.359000	319854	60	176	3	99	2021-10-19 15:20:00.314000	1DF72D66	United Kingdom	United Kingdom	DATA EXPIRED	White	English	United Kingdom	Female	DATA EXPIRED
xxxxxxxx	xxxxxxxx	APPROVED	2021-10-19 14:59:16.278000	2021-10-19 15:01:15.960000	119682	19	20	0	100	2021-10-19 15:20:07.036000	1DF72D66	United Kingdom	United Kingdom	Unemployed (and job seeking)	White	English	United Kingdom	Female	Yes
xxxxxxxx	xxxxxxxx	APPROVED	2021-10-19 14:59:31.744000	2021-10-19 15:01:31.803000	120059	35	212	1	100	2021-10-19 15:20:09.173000	1DF72D66	United Kingdom	United Kingdom	DATA EXPIRED	White	English	United Kingdom	Male	DATA EXPIRED
xxxxxxxx	xxxxxxxx	APPROVED	2021-10-19 14:59:56.972000	2021-10-19 15:03:34.483000	217511	28	50	0	100	2021-10-19 15:20:02.041000	1DF72D66	United Kingdom	United Kingdom	Part-Time	White	English	United Kingdom	Female	No
xxxxxxxx	xxxxxxxx	APPROVED	2021-10-19 15:00:25.840000	2021-10-19 15:04:13.800000	227.96	37	71	0	100	2021-10-19 15:20:09.269000	1DF72D66	United Kingdom	United Kingdom	Full-Time	White	English	United Kingdom	Male	No
xxxxxxxx	xxxxxxxx	APPROVED	2021-10-19 15:00:36.414000	2021-10-19 15:04:45.602000	249188	31	26	0	100	2021-10-19 15:20:02.155000	1DF72D66	United Kingdom	United Kingdom	Unemployed (and job seeking)	White	English	United Kingdom	Female	No
xxxxxxxx	xxxxxxxx	APPROVED	2021-10-19 15:01:57.792000	2021-10-19 15:31:25.728000	1767936	35	20	0	100	2021-10-19 15:41:26.116000	1DF72D66	United Kingdom	United Kingdom	Full-Time	White	English	United Kingdom	Male	Yes
xxxxxxxx	xxxxxxxx	APPROVED	2021-10-19 15:00:35.460000	2021-10-19 15:05:19.060000	283.6	53	46	1	99	2021-10-19 15:19:57.715000	1DF72D66	United Kingdom	United Kingdom	Full-Time	Mixed	English	United Kingdom	Male	No
xxxxxxxx	xxxxxxxx	APPROVED	2021-10-19 15:01:10.905000	2021-10-19 15:04:05.699000	174794	34	23	0	100	2021-10-19 15:20:02.240000	1DF72D66	United Kingdom	United Kingdom	Not in paid work (e.g. homemaker', 'retired or disabled)	White	English	United Kingdom	Female	No
xxxxxxxx	xxxxxxxx	APPROVED	2021-10-19 15:01:16.628000	2021-10-19 15:03:14.997000	118369	30	287	4	98	2021-10-19 15:20:02.320000	1DF72D66	United Kingdom	United Kingdom	Full-Time	White	English	United Kingdom	Female	No
xxxxxxxx	xxxxxxxx	APPROVED	2021-10-19 15:01:39.989000	2021-10-19 15:06:00.556000	260567	73	56	0	100	2021-10-19 15:20:00.402000	1DF72D66	United Kingdom	United Kingdom	Not in paid work (e.g. homemaker', 'retired or disabled)	White	English	United Kingdom	Female	No
xxxxxxxx	xxxxxxxx	APPROVED	2021-10-19 15:01:27.429000	2021-10-19 15:03:55.201000	147772	41	96	0	100	2021-10-19 15:19:57.371000	1DF72D66	United Kingdom	United Kingdom	DATA EXPIRED	White	English	United Kingdom	Female	DATA EXPIRED
xxxxxxxx	xxxxxxxx	APPROVED	2021-10-19 15:01:47.012000	2021-10-19 15:06:12.369000	265357	34	23	0	100	2021-10-19 15:20:02.398000	1DF72D66	United Kingdom	United Kingdom	Full-Time	White	English	United Kingdom	Female	No
xxxxxxxx	xxxxxxxx	APPROVED	2021-10-19 15:02:19.123000	2021-10-19 15:09:42.587000	443464	65	81	0	100	2021-10-19 15:20:04.471000	1DF72D66	United Kingdom	United Kingdom	Not in paid work (e.g. homemaker', 'retired or disabled)	White	English	United Kingdom	Male	No
xxxxxxxx	xxxxxxxx	APPROVED	2021-10-19 15:02:26.789000	2021-10-19 15:05:02.288000	155499	33	462	3	100	2021-10-19 15:20:02.490000	1DF72D66	United Kingdom	United Kingdom	Full-Time	White	English	United Kingdom	Female	No
xxxxxxxx	xxxxxxxx	APPROVED	2021-10-19 15:02:38.039000	2021-10-19 15:04:16.998000	98959	33	113	4	93	2021-10-19 15:20:02.570000	1DF72D66	Romania	United Kingdom	Full-Time	White	Romanian	Romania	Female	No
xxxxxxxx	xxxxxxxx	APPROVED	2021-10-19 15:03:00.612000	2021-10-19 15:05:53.928000	173316	18	42	0	100	2021-10-19 15:20:07.121000	1DF72D66	United Kingdom	United Kingdom	Due to start a new job within the next month	White	English	United Kingdom	Female	Yes
xxxxxxxx	xxxxxxxx	APPROVED	2021-10-19 15:03:01.626000	2021-10-19 15:05:43.408000	161782	57	246	3	99	2021-10-19 15:20:05.714000	1DF72D66	United Kingdom	United Kingdom	DATA EXPIRED	White	English	United Kingdom	Female	DATA EXPIRED
xxxxxxxx	xxxxxxxx	APPROVED	2021-10-19 15:03:48.776000	2021-10-19 15:05:16.566000	87.79	32	63	0	100	2021-10-19 15:20:02.661000	1DF72D66	United Kingdom	United Kingdom	Full-Time	White	English	United Kingdom	Female	No
xxxxxxxx	xxxxxxxx	APPROVED	2021-10-19 15:03:53.174000	2021-10-19 15:06:54.165000	180991	29	159	0	100	2021-10-19 15:20:02.779000	1DF72D66	Croatia	United Kingdom	DATA EXPIRED	White	Croatian	Croatia	Female	No
xxxxxxxx	xxxxxxxx	APPROVED	2021-10-19 15:04:29.309000	2021-10-19 15:09:07.966000	278657	25	32	0	100	2021-10-19 15:20:04.021000	1DF72D66	Ecuador	United Kingdom	Full-Time	Other	Spanish	Spain	Female	No
xxxxxxxx	xxxxxxxx	APPROVED	2021-10-19 15:04:53.443000	2021-10-19 15:07:08.113000	134.67	21	39	0	100	2021-10-19 15:19:58.962000	1DF72D66	United Kingdom	United Kingdom	Part-Time	White	English	United Kingdom	Male	No
xxxxxxxx	xxxxxxxx	APPROVED	2021-10-19 15:05:03.109000	2021-10-19 15:10:40.836000	337727	54	334	0	100	2021-10-19 15:20:05.796000	1DF72D66	United Kingdom	United Kingdom	Full-Time	White	English	United Kingdom	Female	No
xxxxxxxx	xxxxxxxx	APPROVED	2021-10-19 15:05:07.192000	2021-10-19 15:08:33.483000	206291	37	37	0	100	2021-10-19 15:20:02.876000	1DF72D66	United Kingdom	United Kingdom	Part-Time	White	English	United Kingdom	Female	No
xxxxxxxx	xxxxxxxx	APPROVED	2021-10-19 15:05:05.102000	2021-10-19 15:06:36.553000	91451	21	36	1	99	2021-10-19 15:19:59.047000	1DF72D66	United Kingdom	United Kingdom	Unemployed (and job seeking)	White	English	United Kingdom	Male	Yes
xxxxxxxx	xxxxxxxx	APPROVED	2021-10-19 15:05:25.267000	2021-10-19 15:09:43.014000	257747	47	125	1	100	2021-10-19 15:20:04.915000	1DF72D66	United Kingdom	United Kingdom	Part-Time	White	English	United Kingdom	Male	No
xxxxxxxx	xxxxxxxx	APPROVED	2021-10-19 15:05:14.143000	2021-10-19 15:08:51.408000	217265	23	37	0	100	2021-10-19 15:20:07.207000	1DF72D66	United Kingdom	United Kingdom	Full-Time	White	English	United Kingdom	Female	No
xxxxxxxx	xxxxxxxx	APPROVED	2021-10-19 15:05:22.693000	2021-10-19 15:10:41.281000	318588	59	207	0	100	2021-10-19 15:20:00.497000	1DF72D66	United Kingdom	United Kingdom	DATA EXPIRED	White	English	United Kingdom	Female	DATA EXPIRED
xxxxxxxx	xxxxxxxx	APPROVED	2021-10-19 15:05:56.516000	2021-10-19 15:07:38.878000	102362	28	32	0	100	2021-10-19 15:20:02.966000	1DF72D66	United Kingdom	United Kingdom	Full-Time	White	English	United Kingdom	Female	No
xxxxxxxx	xxxxxxxx	APPROVED	2021-10-19 15:05:48.994000	2021-10-19 15:10:20.200000	271206	50	273	2	100	2021-10-19 15:20:06.077000	1DF72D66	United Kingdom	United Kingdom	DATA EXPIRED	White	English	United Kingdom	Male	DATA EXPIRED
xxxxxxxx	xxxxxxxx	APPROVED	2021-10-19 15:06:36.816000	2021-10-19 15:15:41.904000	545088	44	20	0	100	2021-10-19 15:20:05.031000	1DF72D66	United Kingdom	United Kingdom	Full-Time	White	English	United Kingdom	Male	No
xxxxxxxx	xxxxxxxx	APPROVED	2021-10-19 15:06:42.704000	2021-10-19 15:09:21.392000	158688	20	30	1	99	2021-10-19 15:20:07.291000	1DF72D66	United Kingdom	United Kingdom	Part-Time	White	English	United Kingdom	Female	Yes
xxxxxxxx	xxxxxxxx	APPROVED	2021-10-19 15:06:54.890000	2021-10-19 15:08:49.595000	114705	39	163	3	97	2021-10-19 15:19:57.450000	1DF72D66	United Kingdom	United Kingdom	DATA EXPIRED	White	English	United Kingdom	Female	DATA EXPIRED
xxxxxxxx	xxxxxxxx	APPROVED	2021-10-19 15:07:17.681000	2021-10-19 15:08:31.866000	74185	18	25	1	99	2021-10-19 15:19:59.129000	1DF72D66	Ireland	United Kingdom	Not in paid work (e.g. homemaker', 'retired or disabled)	White	English	Ireland	Male	Yes
xxxxxxxx	xxxxxxxx	APPROVED	2021-10-19 15:07:21.772000	2021-10-19 15:08:57.854000	96082	26	525	1	100	2021-10-19 15:19:59.224000	1DF72D66	United Kingdom	United Kingdom	DATA EXPIRED	White	English	United Kingdom	Male	No
xxxxxxxx	xxxxxxxx	APPROVED	2021-10-19 15:07:26.229000	2021-10-19 15:12:13.015000	286786	43	184	2	99	2021-10-19 15:19:57.540000	1DF72D66	United Kingdom	United Kingdom	DATA EXPIRED	White	English	United Kingdom	Female	DATA EXPIRED
xxxxxxxx	xxxxxxxx	APPROVED	2021-10-19 15:07:46.390000	2021-10-19 15:09:35.286000	108896	22	17	0	100	2021-10-19 15:19:59.306000	1DF72D66	United Kingdom	United Kingdom	Unemployed (and job seeking)	White	English	United Kingdom	Male	Yes
xxxxxxxx	xxxxxxxx	APPROVED	2021-10-19 15:07:49.503000	2021-10-19 15:10:56.372000	186869	36	321	2	100	2021-10-19 15:20:03.074000	1DF72D66	United Kingdom	United Kingdom	Not in paid work (e.g. homemaker', 'retired or disabled)	White	English	United Kingdom	Female	No
xxxxxxxx	xxxxxxxx	APPROVED	2021-10-19 15:08:14.266000	2021-10-19 15:13:06.159000	291893	18	37	0	100	2021-10-19 15:19:59.393000	1DF72D66	United Kingdom	United Kingdom	DATA EXPIRED	White	English	United Kingdom	Male	Yes
xxxxxxxx	xxxxxxxx	APPROVED	2021-10-19 15:08:30.607000	2021-10-19 15:10:13.755000	103148	24	118	0	100	2021-10-19 15:20:07.407000	1DF72D66	United Kingdom	United Kingdom	Part-Time	White	English	United Kingdom	Female	Yes
xxxxxxxx	xxxxxxxx	APPROVED	2021-10-19 15:08:35.358000	2021-10-19 15:10:30.446000	115088	25	38	0	100	2021-10-19 15:20:07.498000	1DF72D66	Greece	United Kingdom	Part-Time	White	Greek	Greece	Female	No
xxxxxxxx	xxxxxxxx	APPROVED	2021-10-19 15:09:06.183000	2021-10-19 15:13:20.927000	254744	62	674	5	99	2021-10-19 15:20:04.557000	1DF72D66	Cyprus	United Kingdom	DATA EXPIRED	White	English	United Kingdom	Male	DATA EXPIRED
xxxxxxxx	xxxxxxxx	APPROVED	2021-10-19 15:09:09.888000	2021-10-19 15:11:12.633000	122745	22	42	0	100	2021-10-19 15:20:07.571000	1DF72D66	United Kingdom	United Kingdom	Other	White	English	United Kingdom	Female	Yes
xxxxxxxx	xxxxxxxx	APPROVED	2021-10-19 15:09:15.870000	2021-10-19 15:11:30.097000	134227	36	10	0	100	2021-10-19 15:19:58.507000	1DF72D66	United Kingdom	United Kingdom	Part-Time	Mixed	English	United Kingdom	Female	No
xxxxxxxx	xxxxxxxx	APPROVED	2021-10-19 15:09:17.390000	2021-10-19 15:12:12.722000	175332	37	48	0	100	2021-10-19 15:20:03.160000	1DF72D66	United Kingdom	United Kingdom	Part-Time	White	English	United Kingdom	Female	No
xxxxxxxx	xxxxxxxx	APPROVED	2021-10-19 15:09:23.262000	2021-10-19 15:14:07.413000	284151	24	26	0	100	2021-10-19 15:20:07.657000	1DF72D66	United Kingdom	United Kingdom	Full-Time	White	English	United Kingdom	Female	No
xxxxxxxx	xxxxxxxx	APPROVED	2021-10-19 15:09:32.071000	2021-10-19 15:14:11.501000	279.43	29	48	0	100	2021-10-19 15:20:03.283000	1DF72D66	United Kingdom	United Kingdom	Part-Time	White	English	United Kingdom	Female	No
xxxxxxxx	xxxxxxxx	APPROVED	2021-10-19 15:09:34.792000	2021-10-19 15:13:16.012000	221.22	37	171	0	100	2021-10-19 15:20:03.367000	1DF72D66	France	United Kingdom	DATA EXPIRED	White	French	France	Female	DATA EXPIRED
xxxxxxxx	xxxxxxxx	APPROVED	2021-10-19 15:09:40.163000	2021-10-19 15:11:28.990000	108827	28	29	0	100	2021-10-19 15:20:03.461000	1DF72D66	United Kingdom	United Kingdom	Full-Time	White	English	United Kingdom	Female	No
xxxxxxxx	xxxxxxxx	APPROVED	2021-10-19 15:10:09.640000	2021-10-19 15:14:07.625000	237985	32	32	0	100	2021-10-19 15:20:03.549000	1DF72D66	United Kingdom	United Kingdom	Part-Time	White	English	United Kingdom	Female	No
xxxxxxxx	xxxxxxxx	APPROVED	2021-10-19 15:10:14.760000	2021-10-19 15:11:52.685000	97925	34	22	0	100	2021-10-19 15:20:03.637000	1DF72D66	United Kingdom	United Kingdom	Not in paid work (e.g. homemaker', 'retired or disabled)	White	English	United Kingdom	Female	No
xxxxxxxx	xxxxxxxx	APPROVED	2021-10-19 15:10:46.249000	2021-10-19 15:12:42.474000	116225	26	36	0	100	2021-10-19 15:19:59.484000	1DF72D66	United Kingdom	United Kingdom	Other	White	English	United Kingdom	Male	No
xxxxxxxx	xxxxxxxx	APPROVED	2021-10-19 15:10:52.888000	2021-10-19 15:13:09.623000	136735	21	127	1	100	2021-10-19 15:20:07.753000	1DF72D66	United Kingdom	United Kingdom	Part-Time	White	English	United Kingdom	Female	DATA EXPIRED
xxxxxxxx	xxxxxxxx	APPROVED	2021-10-19 15:11:40.626000	2021-10-19 15:15:15.391000	214765	28	47	0	100	2021-10-19 15:20:03.741000	1DF72D66	United Kingdom	United Kingdom	Full-Time	White	English	United Kingdom	Female	No
xxxxxxxx	xxxxxxxx	APPROVED	2021-10-19 15:11:45.946000	2021-10-19 15:14:38.097000	172151	20	134	0	100	2021-10-19 15:20:07.857000	1DF72D66	Romania	United Kingdom	Other	White	Romanian	Romania	Female	Yes
xxxxxxxx	xxxxxxxx	APPROVED	2021-10-19 15:12:08.564000	2021-10-19 15:18:34.404000	385.84	50	37	0	100	2021-10-19 15:20:05.882000	1DF72D66	United Kingdom	United Kingdom	Full-Time	White	English	United Kingdom	Female	No
xxxxxxxx	xxxxxxxx	APPROVED	2021-10-19 15:12:21.669000	2021-10-19 15:15:38.834000	197165	30	32	1	99	2021-10-19 15:20:09.384000	1DF72D66	United Kingdom	United Kingdom	Full-Time	White	English	United Kingdom	Male	No
xxxxxxxx	xxxxxxxx	APPROVED	2021-10-19 15:12:18.576000	2021-10-19 15:14:17.452000	118876	25	33	0	100	2021-10-19 15:20:07.952000	1DF72D66	United Kingdom	United Kingdom	Full-Time	White	English	United Kingdom	Female	No
xxxxxxxx	xxxxxxxx	APPROVED	2021-10-19 15:12:26.840000	2021-10-19 15:14:53.279000	146439	23	48	1	99	2021-10-19 15:20:08.038000	1DF72D66	United Kingdom	United Kingdom	Part-Time	White	English	United Kingdom	Female	No
xxxxxxxx	xxxxxxxx	APPROVED	2021-10-19 15:12:38.321000	2021-10-19 15:17:03.079000	264758	28	78	1	100	2021-10-19 15:20:05.231000	1DF72D66	Uganda	United Kingdom	DATA EXPIRED	Black	English	Uganda	Male	DATA EXPIRED
xxxxxxxx	xxxxxxxx	APPROVED	2021-10-19 15:12:54.772000	2021-10-19 15:15:30.084000	155312	37	43	0	100	2021-10-19 15:19:58.080000	1DF72D66	India	United Kingdom	Part-Time	Asian	English	United Kingdom	Female	No
xxxxxxxx	xxxxxxxx	APPROVED	2021-10-19 15:12:58.027000	2021-10-19 15:14:58.980000	120953	30	21	0	100	2021-10-19 15:20:03.821000	1DF72D66	United Kingdom	United Kingdom	Full-Time	White	English	United Kingdom	Female	No
xxxxxxxx	xxxxxxxx	APPROVED	2021-10-19 15:13:23.879000	2021-10-19 15:18:18.869000	294.99	31	34	0	100	2021-10-19 15:20:03.910000	1DF72D66	United Kingdom	United Kingdom	Part-Time	White	English	United Kingdom	Female	No
xxxxxxxx	xxxxxxxx	APPROVED	2021-10-19 15:13:33.237000	2021-10-19 15:15:22.136000	108899	33	53	2	97	2021-10-19 15:20:09.496000	1DF72D66	United Kingdom	United Kingdom	Full-Time	White	English	United Kingdom	Male	No
xxxxxxxx	xxxxxxxx	APPROVED	2021-10-19 15:13:52.653000	2021-10-19 15:17:07.574000	194921	31	295	3	99	2021-10-19 15:19:58.162000	1DF72D66	DATA EXPIRED	United Kingdom	DATA EXPIRED	Asian	DATA EXPIRED	DATA EXPIRED	Female	DATA EXPIRED
xxxxxxxx	xxxxxxxx	APPROVED	2021-10-19 15:14:06.092000	2021-10-19 15:15:48.497000	102405	21	36	0	100	2021-10-19 15:19:56.793000	NOCODE	United Kingdom	United Kingdom	Other	Mixed	English	United Kingdom	Female	No
xxxxxxxx	xxxxxxxx	APPROVED	2021-10-19 15:14:17.711000	2021-10-19 15:15:51.099000	93388	20	53	0	100	2021-10-19 15:19:59.592000	1DF72D66	United Kingdom	United Kingdom	Other	White	English	United Kingdom	Male	Yes
xxxxxxxx	xxxxxxxx	APPROVED	2021-10-19 15:14:20.172000	2021-10-19 15:16:34.447000	134275	25	25	0	100	2021-10-19 15:20:08.127000	NOCODE	United Kingdom	United Kingdom	Full-Time	White	English	United Kingdom	Female	No
xxxxxxxx	xxxxxxxx	APPROVED	2021-10-19 15:14:35.244000	2021-10-19 15:16:38.590000	123346	30	29	0	100	2021-10-19 15:19:57.812000	1DF72D66	United Kingdom	United Kingdom	Full-Time	Mixed	English	United Kingdom	Male	No
xxxxxxxx	xxxxxxxx	APPROVED	2021-10-19 15:14:45.819000	2021-10-19 15:19:03.542000	257723	24	23	0	100	2021-10-19 15:19:59.678000	1DF72D66	United Kingdom	United Kingdom	Part-Time	White	English	United Kingdom	Male	No
xxxxxxxx	xxxxxxxx	APPROVED	2021-10-19 15:15:00.398000	2021-10-19 15:19:46.080000	285682	38	21	0	100	2021-10-19 15:20:05.130000	1DF72D66	United Kingdom	United Kingdom	Not in paid work (e.g. homemaker', 'retired or disabled)	White	English	United Kingdom	Male	No
xxxxxxxx	xxxxxxxx	APPROVED	2021-10-19 15:14:59.120000	2021-10-19 15:16:29.195000	90075	19	102	2	99	2021-10-19 15:19:59.765000	1DF72D66	United Kingdom	United Kingdom	DATA EXPIRED	White	English	United Kingdom	Male	DATA EXPIRED
xxxxxxxx	xxxxxxxx	APPROVED	2021-10-19 15:15:06.171000	2021-10-19 15:16:48.843000	102672	20	41	0	100	2021-10-19 15:20:08.222000	1DF72D66	United Kingdom	United Kingdom	Full-Time	White	English	United Kingdom	Female	No
xxxxxxxx	xxxxxxxx	APPROVED	2021-10-19 15:15:06.012000	2021-10-19 15:18:30.992000	204.98	41	33	0	100	2021-10-19 15:19:57.615000	1DF72D66	United Kingdom	United Kingdom	Part-Time	White	English	United Kingdom	Female	No
xxxxxxxx	xxxxxxxx	APPROVED	2021-10-19 15:15:08.009000	2021-10-19 15:17:49.318000	161309	44	365	6	98	2021-10-19 15:20:05.481000	1DF72D66	United Kingdom	United Kingdom	Full-Time	Mixed	English	United Kingdom	Female	No
xxxxxxxx	xxxxxxxx	APPROVED	2021-10-19 15:15:27.611000	2021-10-19 15:18:37.366000	189755	24	33	0	100	2021-10-19 15:20:08.308000	1DF72D66	United Kingdom	United Kingdom	Full-Time	White	English	United Kingdom	Female	No
xxxxxxxx	xxxxxxxx	APPROVED	2021-10-19 15:15:37.265000	2021-10-19 15:22:28.254000	410989	40	14	0	100	2021-10-19 15:41:22.077000	1DF72D66	Nigeria	United Kingdom	Full-Time	Black	English	Nigeria	Female	No
xxxxxxxx	xxxxxxxx	APPROVED	2021-10-19 15:15:44.982000	2021-10-19 15:17:45.458000	120476	24	136	0	100	2021-10-19 15:19:59.853000	1DF72D66	Cyprus	United Kingdom	Full-Time	White	Greek	Cyprus	Male	Yes
xxxxxxxx	xxxxxxxx	APPROVED	2021-10-19 15:15:53.797000	2021-10-19 15:19:59.851000	246054	24	259	0	100	2021-10-19 15:41:19.066000	1DF72D66	United Kingdom	United Kingdom	Full-Time	Mixed	English	United Kingdom	Female	No
xxxxxxxx	xxxxxxxx	APPROVED	2021-10-19 15:16:10.102000	2021-10-19 15:19:02.965000	172863	20	44	1	99	2021-10-19 15:20:08.427000	1DF72D66	United Kingdom	United Kingdom	Part-Time	White	English	Ireland	Female	Yes
xxxxxxxx	xxxxxxxx	APPROVED	2021-10-19 15:16:17.580000	2021-10-19 15:19:28.424000	190844	27	11	0	100	2021-10-19 15:20:08.521000	NOCODE	United Kingdom	United Kingdom	Full-Time	White	English	United Kingdom	Female	No
xxxxxxxx	xxxxxxxx	APPROVED	2021-10-19 15:16:15.519000	2021-10-19 15:18:06.488000	110969	21	239	2	99	2021-10-19 15:20:08.607000	1DF72D66	United States	United Kingdom	Full-Time	White	English	United Kingdom	Female	Yes
xxxxxxxx	xxxxxxxx	APPROVED	2021-10-19 15:16:20.471000	2021-10-19 15:21:49.332000	328861	62	606	0	100	2021-10-19 15:41:25.946000	1DF72D66	Sri Lanka	United Kingdom	Full-Time	Asian	English	United Kingdom	Male	No
xxxxxxxx	xxxxxxxx	APPROVED	2021-10-19 15:17:03.521000	2021-10-19 15:19:06.282000	122761	25	14	0	100	2021-10-19 15:19:58.400000	1DF72D66	India	United Kingdom	DATA EXPIRED	Asian	Gujarati	Canada	Female	No
xxxxxxxx	xxxxxxxx	APPROVED	2021-10-19 15:17:16.008000	2021-10-19 15:20:51.962000	215954	21	85	2	98	2021-10-19 15:41:24.599000	1DF72D66	Portugal	United Kingdom	DATA EXPIRED	White	Portuguese	Portugal	Female	DATA EXPIRED
xxxxxxxx	xxxxxxxx	APPROVED	2021-10-19 15:17:34.448000	2021-10-19 15:19:20.103000	105655	19	33	0	100	2021-10-19 15:19:59.958000	1DF72D66	United Kingdom	United Kingdom	Full-Time	White	English	United Kingdom	Male	Yes
xxxxxxxx	xxxxxxxx	APPROVED	2021-10-19 15:17:37.610000	2021-10-19 15:20:47.593000	189983	23	7	0	100	2021-10-19 15:41:23.472000	1DF72D66	United Kingdom	United Kingdom	Unemployed (and job seeking)	Asian	Chinese	United Kingdom	Male	No
xxxxxxxx	xxxxxxxx	APPROVED	2021-10-19 15:18:10.724000	2021-10-19 15:19:36.712000	85988	26	53	0	100	2021-10-19 15:20:08.716000	1DF72D66	United Kingdom	United Kingdom	Full-Time	White	English	United Kingdom	Female	Yes
xxxxxxxx	xxxxxxxx	APPROVED	2021-10-19 15:18:59.634000	2021-10-19 15:21:29.108000	149474	42	30	0	100	2021-10-19 15:41:19.299000	1DF72D66	United Kingdom	United Kingdom	Part-Time	White	English	United Kingdom	Female	No
xxxxxxxx	xxxxxxxx	APPROVED	2021-10-19 15:19:04.220000	2021-10-19 15:24:27.916000	323696	44	14	0	100	2021-10-19 15:41:19.377000	1DF72D66	United Kingdom	United Kingdom	Full-Time	White	English	United Kingdom	Female	No
xxxxxxxx	xxxxxxxx	APPROVED	2021-10-19 15:19:05.554000	2021-10-19 15:21:36.964000	151.41	19	31	0	100	2021-10-19 15:41:23.282000	1DF72D66	United Kingdom	United Kingdom	DATA EXPIRED	Black	English	Nigeria	Female	DATA EXPIRED
xxxxxxxx	xxxxxxxx	APPROVED	2021-10-19 15:19:06.356000	2021-10-19 15:22:05.825000	179469	24	119	0	100	2021-10-19 15:41:24.676000	1DF72D66	United Kingdom	United Kingdom	Not in paid work (e.g. homemaker', 'retired or disabled)	White	English	United Kingdom	Female	No
xxxxxxxx	xxxxxxxx	APPROVED	2021-10-19 15:19:08.331000	2021-10-19 15:23:31.998000	263667	20	42	0	100	2021-10-19 15:41:20.894000	1DF72D66	United Kingdom	United Kingdom	Not in paid work (e.g. homemaker', 'retired or disabled)	White	English	United Kingdom	Male	Yes
xxxxxxxx	xxxxxxxx	APPROVED	2021-10-19 15:19:38.218000	2021-10-19 15:23:15.715000	217497	20	15	0	100	2021-10-19 15:41:24.732000	1DF72D66	Poland	United Kingdom	Part-Time	White	Polish	Poland	Female	Yes
xxxxxxxx	xxxxxxxx	APPROVED	2021-10-19 15:19:52.726000	2021-10-19 15:23:40.439000	227713	56	177	4	97	2021-10-19 15:41:23.651000	1DF72D66	United Kingdom	United Kingdom	Part-Time	White	English	United Kingdom	Female	No
xxxxxxxx	xxxxxxxx	APPROVED	2021-10-19 15:20:08.911000	2021-10-19 15:23:59.231000	230.32	48	354	5	97	2021-10-19 15:41:23.714000	1DF72D66	United Kingdom	United Kingdom	DATA EXPIRED	White	English	United Kingdom	Female	DATA EXPIRED
xxxxxxxx	xxxxxxxx	APPROVED	2021-10-19 15:20:09.591000	2021-10-19 15:22:06.624000	117033	28	172	2	100	2021-10-19 15:41:26.218000	1DF72D66	United Kingdom	United Kingdom	DATA EXPIRED	White	English	United Kingdom	Male	DATA EXPIRED
xxxxxxxx	xxxxxxxx	APPROVED	2021-10-19 15:20:10.233000	2021-10-19 15:22:24.571000	134338	19	37	0	100	2021-10-19 15:41:24.797000	1DF72D66	United Kingdom	United Kingdom	Full-Time	White	English	United Kingdom	Female	No
xxxxxxxx	xxxxxxxx	APPROVED	2021-10-19 15:20:35.614000	2021-10-19 15:24:23.862000	228248	22	35	0	100	2021-10-19 15:41:20.210000	1DF72D66	Hong Kong	United Kingdom	DATA EXPIRED	Asian	Chinese	United Kingdom	Female	DATA EXPIRED
xxxxxxxx	xxxxxxxx	APPROVED	2021-10-19 15:20:45.903000	2021-10-19 15:23:21.571000	155668	36	375	1	100	2021-10-19 15:41:26.278000	1DF72D66	United Kingdom	United Kingdom	Full-Time	White	English	United Kingdom	Male	No
xxxxxxxx	xxxxxxxx	APPROVED	2021-10-19 15:20:44.226000	2021-10-19 15:25:12.284000	268058	39	41	0	100	2021-10-19 15:41:19.434000	1DF72D66	United Kingdom	United Kingdom	Part-Time	White	English	United Kingdom	Female	No
xxxxxxxx	xxxxxxxx	APPROVED	2021-10-19 15:20:49.509000	2021-10-19 15:23:04.212000	134703	24	54	0	100	2021-10-19 15:41:20.956000	1DF72D66	United Kingdom	United Kingdom	Full-Time	White	English	United Kingdom	Male	No
xxxxxxxx	xxxxxxxx	APPROVED	2021-10-19 15:20:55.276000	2021-10-19 15:24:38.574000	223298	18	12	0	100	2021-10-19 15:41:23.350000	1DF72D66	Sudan	United Kingdom	Unemployed (and job seeking)	Black	Arabic	United Kingdom	Female	Yes
xxxxxxxx	xxxxxxxx	APPROVED	2021-10-19 15:21:08.604000	2021-10-19 15:24:20.302000	191698	24	36	0	100	2021-10-19 15:41:24.866000	1DF72D66	United Kingdom	United Kingdom	Full-Time	White	English	United Kingdom	Female	No
xxxxxxxx	xxxxxxxx	APPROVED	2021-10-19 15:21:16.782000	2021-10-19 15:25:43.058000	266276	48	281	2	100	2021-10-19 15:41:23.785000	1DF72D66	United Kingdom	United Kingdom	DATA EXPIRED	White	English	United Kingdom	Female	DATA EXPIRED
xxxxxxxx	xxxxxxxx	APPROVED	2021-10-19 15:21:17.154000	2021-10-19 15:26:31.087000	313933	47	203	2	99	2021-10-19 15:41:19.490000	NOCODE	United Kingdom	United Kingdom	DATA EXPIRED	White	English	United Kingdom	Female	DATA EXPIRED
xxxxxxxx	xxxxxxxx	APPROVED	2021-10-19 15:21:26.754000	2021-10-19 15:23:15.712000	108958	27	266	2	100	2021-10-19 15:41:24.931000	1DF72D66	United Kingdom	United Kingdom	DATA EXPIRED	White	English	United Kingdom	Female	DATA EXPIRED
xxxxxxxx	xxxxxxxx	APPROVED	2021-10-19 15:24:26.715000	2021-10-19 15:26:49.220000	142505	30	168	2	100	2021-10-19 15:41:22.863000	1DF72D66	United Kingdom	United Kingdom	Full-Time	White	English	United Kingdom	Female	No
xxxxxxxx	xxxxxxxx	APPROVED	2021-10-19 15:21:40.079000	2021-10-19 15:23:20.836000	100757	45	441	2	100	2021-10-19 15:41:19.545000	1DF72D66	United Kingdom	United Kingdom	Not in paid work (e.g. homemaker', 'retired or disabled)	White	English	United Kingdom	Female	No
xxxxxxxx	xxxxxxxx	APPROVED	2021-10-19 15:21:40.813000	2021-10-19 15:25:43.034000	242221	26	50	0	100	2021-10-19 15:41:21.012000	1DF72D66	United Kingdom	United Kingdom	Unemployed (and job seeking)	White	English	United Kingdom	Male	No
xxxxxxxx	xxxxxxxx	APPROVED	2021-10-19 15:21:40.334000	2021-10-19 15:25:16.070000	215736	59	440	8	97	2021-10-19 15:41:21.672000	1DF72D66	United Kingdom	United Kingdom	DATA EXPIRED	White	English	United Kingdom	Female	DATA EXPIRED
xxxxxxxx	xxxxxxxx	APPROVED	2021-10-19 15:22:02.353000	2021-10-19 15:25:19.666000	197313	61	53	1	100	2021-10-19 15:41:21.736000	1DF72D66	United Kingdom	United Kingdom	Not in paid work (e.g. homemaker', 'retired or disabled)	White	English	United Kingdom	Female	No
xxxxxxxx	xxxxxxxx	APPROVED	2021-10-19 15:22:16.640000	2021-10-19 15:24:01.764000	105124	37	172	2	99	2021-10-19 15:41:20.451000	1DF72D66	United Kingdom	United Kingdom	Full-Time	Asian	English	United Kingdom	Male	No
xxxxxxxx	xxxxxxxx	APPROVED	2021-10-19 15:22:32.832000	2021-10-19 15:24:52.723000	139891	26	112	2	97	2021-10-19 15:41:21.072000	1DF72D66	Portugal	United Kingdom	Full-Time	White	Portuguese	Portugal	Male	No
xxxxxxxx	xxxxxxxx	APPROVED	2021-10-19 15:22:54.190000	2021-10-19 15:26:33.718000	219528	64	30	0	100	2021-10-19 15:41:21.795000	1DF72D66	United Kingdom	United Kingdom	Not in paid work (e.g. homemaker', 'retired or disabled)	White	English	United Kingdom	Female	No
xxxxxxxx	xxxxxxxx	APPROVED	2021-10-19 15:23:10.119000	2021-10-19 15:25:39.001000	148882	25	39	0	100	2021-10-19 15:41:25.001000	1DF72D66	United Kingdom	United Kingdom	Full-Time	White	English	United Kingdom	Female	No
xxxxxxxx	xxxxxxxx	APPROVED	2021-10-19 15:23:25.202000	2021-10-19 15:25:53.019000	147817	20	51	0	100	2021-10-19 15:41:25.070000	1DF72D66	United Kingdom	United Kingdom	Part-Time	White	English	United Kingdom	Female	Yes
xxxxxxxx	xxxxxxxx	APPROVED	2021-10-19 15:23:51.878000	2021-10-19 15:25:44.722000	112844	24	23	0	100	2021-10-19 15:41:25.140000	1DF72D66	United Kingdom	United Kingdom	Full-Time	White	English	United Kingdom	Female	Yes
xxxxxxxx	xxxxxxxx	APPROVED	2021-10-19 15:23:59.779000	2021-10-19 15:27:59.939000	240.16	48	167	1	100	2021-10-19 15:41:24.053000	1DF72D66	United Kingdom	United Kingdom	DATA EXPIRED	White	English	United Kingdom	Male	No
xxxxxxxx	xxxxxxxx	APPROVED	2021-10-19 15:24:08.104000	2021-10-19 15:26:36.028000	147924	25	52	1	100	2021-10-19 15:41:21.140000	1DF72D66	United Kingdom	United Kingdom	Full-Time	White	English	United Kingdom	Male	No
xxxxxxxx	xxxxxxxx	APPROVED	2021-10-19 15:24:09.896000	2021-10-19 15:34:29.158000	619262	57	34	0	100	2021-10-19 15:41:23.846000	1df72d66	United Kingdom	United Kingdom	Full-Time	White	English	United Kingdom	Female	No
xxxxxxxx	xxxxxxxx	APPROVED	2021-10-19 15:24:43.064000	2021-10-19 15:30:05.284000	322.22	22	69	0	100	2021-10-19 15:41:25.213000	1DF72D66	Spain	United Kingdom	Full-Time	White	Spanish	Spain	Female	No
xxxxxxxx	xxxxxxxx	APPROVED	2021-10-19 15:24:53.078000	2021-10-19 15:28:00.900000	187822	46	50	0	100	2021-10-19 15:41:19.602000	1DF72D66	United Kingdom	United Kingdom	Part-Time	White	English	United Kingdom	Female	No
xxxxxxxx	xxxxxxxx	APPROVED	2021-10-19 15:24:54.545000	2021-10-19 15:29:21.729000	267184	29	22	0	100	2021-10-19 15:41:26.335000	1DF72D66	United Kingdom	United Kingdom	Unemployed (and job seeking)	White	English	United Kingdom	Male	No
xxxxxxxx	xxxxxxxx	APPROVED	2021-10-19 15:25:05.994000	2021-10-19 15:27:11.824000	125.83	31	64	0	100	2021-10-19 15:41:26.394000	1DF72D66	United Kingdom	United Kingdom	Full-Time	White	English	United Kingdom	Male	No
xxxxxxxx	xxxxxxxx	APPROVED	2021-10-19 15:25:07.773000	2021-10-19 15:26:29.665000	81892	28	54	0	100	2021-10-19 15:41:20.538000	1DF72D66	United Kingdom	United Kingdom	Full-Time	Asian	English	United Kingdom	Male	No
xxxxxxxx	xxxxxxxx	APPROVED	2021-10-19 15:25:30.686000	2021-10-19 15:29:44.918000	254232	63	45	0	100	2021-10-19 15:41:21.849000	1DF72D66	United Kingdom	United Kingdom	Not in paid work (e.g. homemaker', 'retired or disabled)	White	English	United Kingdom	Female	No
xxxxxxxx	xxxxxxxx	APPROVED	2021-10-19 15:25:40.635000	2021-10-19 15:27:25.129000	104494	20	41	0	100	2021-10-19 15:41:25.270000	1DF72D66	United Kingdom	United Kingdom	Full-Time	White	English	United Kingdom	Female	No
xxxxxxxx	xxxxxxxx	APPROVED	2021-10-19 15:26:03.548000	2021-10-19 15:28:17.672000	134124	36	63	2	98	2021-10-19 15:41:20.359000	1DF72D66	United Kingdom	United Kingdom	DATA EXPIRED	Mixed	English	United Kingdom	Female	DATA EXPIRED
xxxxxxxx	xxxxxxxx	APPROVED	2021-10-19 15:26:12.461000	2021-10-19 15:30:06.029000	233568	44	47	0	100	2021-10-19 15:41:19.675000	1DF72D66	United Kingdom	United Kingdom	Other	White	English	United Kingdom	Female	No
xxxxxxxx	xxxxxxxx	APPROVED	2021-10-19 15:26:40.753000	2021-10-19 15:29:15.060000	154307	26	35	1	98	2021-10-19 15:41:25.336000	1DF72D66	United Kingdom	United Kingdom	Unemployed (and job seeking)	White	English	British Indian Ocean Territory	Female	No
xxxxxxxx	xxxxxxxx	APPROVED	2021-10-19 15:26:45.964000	2021-10-19 15:29:23.513000	157549	23	294	4	98	2021-10-19 15:41:25.402000	1DF72D66	United Kingdom	United Kingdom	Full-Time	White	English	United Kingdom	Female	No
xxxxxxxx	xxxxxxxx	APPROVED	2021-10-19 15:27:23.764000	2021-10-19 15:30:15.815000	172051	30	135	0	100	2021-10-19 15:41:26.460000	1DF72D66	United Kingdom	United Kingdom	Part-Time	White	English	United Kingdom	Male	No
xxxxxxxx	xxxxxxxx	APPROVED	2021-10-19 15:27:32.501000	2021-10-19 15:30:13.974000	161473	29	21	0	100	2021-10-19 15:41:20.608000	1DF72D66	Pakistan	United Kingdom	Full-Time	Asian	Urdu	Pakistan	Male	No
xxxxxxxx	xxxxxxxx	APPROVED	2021-10-19 15:27:54.979000	2021-10-19 15:30:03.253000	128274	18	27	0	100	2021-10-19 15:41:25.475000	1DF72D66	United Kingdom	United Kingdom	Part-Time	White	English	United Kingdom	Female	Yes
xxxxxxxx	xxxxxxxx	APPROVED	2021-10-19 15:27:58.844000	2021-10-19 15:30:39.116000	160272	24	64	1	100	2021-10-19 15:41:18.976000	1DF72D66	United Kingdom	United Kingdom	Full-Time	Mixed	English	United Kingdom	Male	No
xxxxxxxx	xxxxxxxx	APPROVED	2021-10-19 15:28:20.149000	2021-10-19 15:32:06.014000	225865	26	76	2	98	2021-10-19 15:41:25.592000	1DF72D66	Germany	United Kingdom	Other	White	German	Germany	Female	Yes
xxxxxxxx	xxxxxxxx	APPROVED	2021-10-19 15:29:18.900000	2021-10-19 15:32:29.119000	190219	21	28	0	100	2021-10-19 15:41:25.660000	1DF72D66	Hungary	United Kingdom	Part-Time	White	Hungarian	Hungary	Female	Yes
xxxxxxxx	xxxxxxxx	APPROVED	2021-10-19 15:29:40.786000	2021-10-19 15:33:10.591000	209805	39	20	0	100	2021-10-19 15:41:22.161000	1DF72D66	Ghana	United Kingdom	Other	Black	English	United Kingdom	Female	No
xxxxxxxx	xxxxxxxx	APPROVED	2021-10-19 15:30:06.817000	2021-10-19 15:31:53.454000	106637	19	11	0	100	2021-10-19 15:41:21.197000	1DF72D66	United Kingdom	United Kingdom	Other	White	English	United Kingdom	Male	Yes
xxxxxxxx	xxxxxxxx	APPROVED	2021-10-19 15:30:06.835000	2021-10-19 15:32:08.512000	121677	21	42	0	100	2021-10-19 15:41:21.255000	1DF72D66	Hungary	United Kingdom	Part-Time	White	Hungarian	Hungary	Male	Yes
xxxxxxxx	xxxxxxxx	APPROVED	2021-10-19 15:30:11.614000	2021-10-19 15:32:40.762000	149148	31	26	0	100	2021-10-19 15:41:26.538000	1DF72D66	United Kingdom	United Kingdom	Full-Time	White	English	United Kingdom	Male	No
xxxxxxxx	xxxxxxxx	APPROVED	2021-10-19 15:30:48.939000	2021-10-19 15:32:32.982000	104043	23	15	0	100	2021-10-19 15:41:25.727000	NOCODE	United Kingdom	United Kingdom	Full-Time	White	English	United Kingdom	Female	No
xxxxxxxx	xxxxxxxx	APPROVED	2021-10-19 15:30:43.494000	2021-10-19 15:37:20.013000	396519	67	33	0	100	2021-10-19 15:41:21.905000	IDF72D66	United Kingdom	United Kingdom	Not in paid work (e.g. homemaker', 'retired or disabled)	White	English	United Kingdom	Female	No
xxxxxxxx	xxxxxxxx	APPROVED	2021-10-19 15:30:54.217000	2021-10-19 15:34:39.665000	225448	20	34	0	100	2021-10-19 15:41:21.327000	1DF72D66	United Kingdom	United Kingdom	Unemployed (and job seeking)	White	English	United Kingdom	Male	Yes
xxxxxxxx	xxxxxxxx	APPROVED	2021-10-19 15:31:06.542000	2021-10-19 15:33:35.490000	148948	32	7	0	100	2021-10-19 15:41:26.620000	1DF72D66	United Kingdom	United Kingdom	Full-Time	White	English	United Kingdom	Male	No
xxxxxxxx	xxxxxxxx	APPROVED	2021-10-19 15:31:30.726000	2021-10-19 15:36:00.526000	269.8	68	54	0	100	2021-10-19 15:41:21.964000	1DF72D66	United Kingdom	United Kingdom	Not in paid work (e.g. homemaker', 'retired or disabled)	White	English	United Kingdom	Female	No
xxxxxxxx	xxxxxxxx	APPROVED	2021-10-19 15:31:50.819000	2021-10-19 15:34:41.339000	170.52	27	29	0	100	2021-10-19 15:41:25.794000	1DF72D66	United Kingdom	United Kingdom	Full-Time	White	English	United Kingdom	Female	No
xxxxxxxx	xxxxxxxx	APPROVED	2021-10-19 15:32:18.318000	2021-10-19 15:34:24.398000	126.08	42	40	0	100	2021-10-19 15:41:19.741000	1DF72D66	United Kingdom	United Kingdom	Other	White	English	United Kingdom	Female	No
xxxxxxxx	xxxxxxxx	APPROVED	2021-10-19 15:32:59.145000	2021-10-19 15:34:52.181000	113036	51	53	0	100	2021-10-19 15:41:23.910000	1DF72D66	United Kingdom	United Kingdom	Part-Time	White	English	United Kingdom	Female	No
xxxxxxxx	xxxxxxxx	APPROVED	2021-10-19 15:33:27.757000	2021-10-19 15:44:14.839000	647082	38	170	0	100	2021-10-19 17:36:16.265000	1DF72D66	United Kingdom	United Kingdom	Part-Time	White	English	United Kingdom	Female	No
xxxxxxxx	xxxxxxxx	APPROVED	2021-10-19 15:33:22.024000	2021-10-19 15:36:06.567000	164543	24	36	0	100	2021-10-19 15:41:21.386000	1DF72D66	United Kingdom	United Kingdom	Full-Time	White	English	United Kingdom	Male	No
xxxxxxxx	xxxxxxxx	APPROVED	2021-10-19 15:33:44.136000	2021-10-19 15:35:53.923000	129787	28	42	0	100	2021-10-19 15:41:20.077000	NOCODE	United Kingdom	United Kingdom	Full-Time	Black	English	United Kingdom	Female	No
xxxxxxxx	xxxxxxxx	APPROVED	2021-10-19 15:33:47.795000	2021-10-19 15:35:34.778000	106983	21	195	2	99	2021-10-19 15:41:20.265000	1DF72D66	Malaysia	United Kingdom	DATA EXPIRED	Asian	English	United Kingdom	Female	DATA EXPIRED
xxxxxxxx	xxxxxxxx	APPROVED	2021-10-19 15:33:49.154000	2021-10-19 15:37:45.222000	236068	23	67	0	100	2021-10-19 15:41:25.872000	1DF72D66	United Kingdom	United Kingdom	Unemployed (and job seeking)	White	English	United Kingdom	Female	No
xxxxxxxx	xxxxxxxx	APPROVED	2021-10-19 15:34:23.910000	2021-10-19 15:37:37.640000	193.73	35	52	0	100	2021-10-19 15:41:26.683000	1DF72D66	United Kingdom	United Kingdom	Full-Time	White	English	United Kingdom	Male	No
xxxxxxxx	xxxxxxxx	APPROVED	2021-10-19 15:34:51.494000	2021-10-19 15:46:26.159000	694665	26	16	1	98	2021-10-19 17:36:59.572000	1DF72D66	India	United Kingdom	DATA EXPIRED	Asian	Tamil	India	Male	DATA EXPIRED
xxxxxxxx	xxxxxxxx	APPROVED	2021-10-19 15:36:00.346000	2021-10-19 15:41:22.040000	321694	44	51	0	100	2021-10-19 15:41:23.164000	1DF72D66	United Kingdom	United Kingdom	Part-Time	White	English	United Kingdom	Male	No
xxxxxxxx	xxxxxxxx	APPROVED	2021-10-19 15:36:10.119000	2021-10-19 15:39:57.012000	226893	46	125	2	98	2021-10-19 15:41:19.805000	1DF72D66	United Kingdom	United Kingdom	DATA EXPIRED	White	English	United Kingdom	Female	DATA EXPIRED
xxxxxxxx	xxxxxxxx	APPROVED	2021-10-19 15:36:11.592000	2021-10-19 15:45:11.115000	539523	21	37	0	100	2021-10-19 17:37:02.237000	1DF72D66	Indonesia	United Kingdom	Part-Time	Asian	Indonesian	Indonesia	Male	Yes
xxxxxxxx	xxxxxxxx	APPROVED	2021-10-19 15:37:01.900000	2021-10-19 15:42:21.101000	319201	25	37	0	100	2021-10-19 17:36:24.243000	1DF72D66	United Kingdom	United Kingdom	Unemployed (and job seeking)	White	English	United Kingdom	Male	No
xxxxxxxx	xxxxxxxx	APPROVED	2021-10-19 15:37:03.260000	2021-10-19 15:45:09.592000	486332	24	26	0	100	2021-10-19 17:36:42.109000	1DF72D66	DATA EXPIRED	United Kingdom	Unemployed (and job seeking)	Black	English	Nigeria	Male	Yes
xxxxxxxx	xxxxxxxx	APPROVED	2021-10-19 15:37:10.898000	2021-10-19 15:40:11.755000	180857	38	38	0	100	2021-10-19 15:41:19.857000	1DF72D66	United Kingdom	United Kingdom	Other	White	English	United Kingdom	Female	No
xxxxxxxx	xxxxxxxx	APPROVED	2021-10-19 15:37:25.151000	2021-10-19 15:41:46.418000	261267	23	140	0	100	2021-10-19 17:36:24.355000	1DF72D66	United Kingdom	United Kingdom	Unemployed (and job seeking)	White	English	United Kingdom	Male	No
xxxxxxxx	xxxxxxxx	APPROVED	2021-10-19 15:38:13.481000	2021-10-19 15:41:06.428000	172947	46	117	1	99	2021-10-19 15:41:19.911000	1DF72D66	United Kingdom	United Kingdom	Full-Time	White	English	United Kingdom	Female	No
xxxxxxxx	xxxxxxxx	APPROVED	2021-10-19 15:38:16.083000	2021-10-19 15:41:36.744000	200661	60	36	0	100	2021-10-19 17:36:27.724000	1DF72D66	United Kingdom	United Kingdom	Not in paid work (e.g. homemaker', 'retired or disabled)	White	English	United Kingdom	Female	No
xxxxxxxx	xxxxxxxx	APPROVED	2021-10-19 15:38:32.167000	2021-10-19 15:44:35.234000	363067	39	232	4	98	2021-10-19 17:36:16.386000	1DF72D66	Canada	United Kingdom	Not in paid work (e.g. homemaker', 'retired or disabled)	White	English	United States	Female	Yes
xxxxxxxx	xxxxxxxx	APPROVED	2021-10-19 15:38:59.307000	2021-10-19 15:54:55.433000	956126	69	228	3	99	2021-10-19 17:36:27.827000	cc=IDF72D66	United Kingdom	United Kingdom	Part-Time	White	English	United Kingdom	Female	No
xxxxxxxx	xxxxxxxx	APPROVED	2021-10-19 15:39:27.502000	2021-10-19 15:45:10.744000	343242	67	164	1	100	2021-10-19 17:36:35.935000	1DF72D66	United Kingdom	United Kingdom	DATA EXPIRED	White	English	United Kingdom	Male	DATA EXPIRED
xxxxxxxx	xxxxxxxx	APPROVED	2021-10-19 15:40:16.544000	2021-10-19 15:43:35.430000	198886	22	19	0	100	2021-10-19 17:36:24.459000	1DF72D66	United Kingdom	United Kingdom	Other	White	English	United Kingdom	Male	Yes
xxxxxxxx	xxxxxxxx	APPROVED	2021-10-19 15:39:46.491000	2021-10-19 15:42:06.034000	139543	39	165	3	99	2021-10-19 17:36:16.457000	1DF72D66	United Kingdom	United Kingdom	Part-Time	White	English	United Kingdom	Female	No
xxxxxxxx	xxxxxxxx	APPROVED	2021-10-19 15:40:27.206000	2021-10-19 15:44:10.383000	223177	30	29	0	100	2021-10-19 17:37:21.019000	1DF72D66	Germany	United Kingdom	Full-Time	White	English	United Kingdom	Male	No
xxxxxxxx	xxxxxxxx	APPROVED	2021-10-19 15:40:36.624000	2021-10-19 15:45:18.083000	281459	64	93	0	100	2021-10-19 17:36:27.903000	1DF72D66	United Kingdom	United Kingdom	Not in paid work (e.g. homemaker', 'retired or disabled)	White	English	United Kingdom	Female	No
xxxxxxxx	xxxxxxxx	APPROVED	2021-10-19 15:40:44.012000	2021-10-19 15:42:30.738000	106726	21	96	1	100	2021-10-19 17:36:24.551000	1DF72D66	United Kingdom	United Kingdom	DATA EXPIRED	White	English	United Kingdom	Male	DATA EXPIRED
xxxxxxxx	xxxxxxxx	APPROVED	2021-10-19 15:41:31.549000	2021-10-19 15:45:18.094000	226545	38	46	1	100	2021-10-19 17:36:16.538000	1DF72D66	United Kingdom	United Kingdom	Unemployed (and job seeking)	White	English	United Kingdom	Female	No
xxxxxxxx	xxxxxxxx	APPROVED	2021-10-19 15:41:29.806000	2021-10-19 15:44:20.702000	170896	41	34	0	100	2021-10-19 17:36:34.546000	1DF72D66	United Kingdom	United Kingdom	Part-Time	Black	English	United Kingdom	Female	No
xxxxxxxx	xxxxxxxx	APPROVED	2021-10-19 15:41:50.298000	2021-10-19 15:44:32.889000	162591	32	25	0	100	2021-10-19 17:37:21.113000	1DF72D66	United Kingdom	United Kingdom	Unemployed (and job seeking)	White	English	United Kingdom	Male	No
xxxxxxxx	xxxxxxxx	APPROVED	2021-10-19 15:41:52.680000	2021-10-19 15:46:48.969000	296289	41	57	1	100	2021-10-19 17:36:45.438000	1DF72D66	United Kingdom	United Kingdom	Full-Time	White	English	United Kingdom	Male	No
xxxxxxxx	xxxxxxxx	APPROVED	2021-10-19 15:42:17.703000	2021-10-19 15:47:38.296000	320593	48	52	0	100	2021-10-19 17:37:06.713000	1DF72D66	United Kingdom	United Kingdom	Full-Time	White	English	United Kingdom	Female	No
xxxxxxxx	xxxxxxxx	APPROVED	2021-10-19 15:42:40.113000	2021-10-19 15:44:41.056000	120943	41	33	1	100	2021-10-19 17:36:45.548000	1DF72D66	United Kingdom	United Kingdom	Full-Time	White	English	United Kingdom	Male	No
xxxxxxxx	xxxxxxxx	APPROVED	2021-10-19 15:47:00.315000	2021-10-19 15:48:58.911000	118596	40	40	0	100	2021-10-19 17:36:16.614000	1DF72D66	United Kingdom	United Kingdom	Due to start a new job within the next month	White	English	United Kingdom	Female	No
xxxxxxxx	xxxxxxxx	APPROVED	2021-10-19 15:43:45.544000	2021-10-19 15:45:52.311000	126767	21	42	1	100	2021-10-19 17:36:42.212000	1DF72D66	United Kingdom	United Kingdom	DATA EXPIRED	Black	English	United Kingdom	Male	DATA EXPIRED
xxxxxxxx	xxxxxxxx	APPROVED	2021-10-19 15:44:06.144000	2021-10-19 15:47:20.354000	194.21	46	52	2	97	2021-10-19 17:36:16.691000	1DF72D66	United Kingdom	United Kingdom	Full-Time	White	English	United Kingdom	Female	No
xxxxxxxx	xxxxxxxx	APPROVED	2021-10-19 15:44:35.628000	2021-10-19 15:46:48.485000	132857	23	37	0	100	2021-10-19 17:36:24.657000	1DF72D66	United Kingdom	United Kingdom	Full-Time	White	English	United Kingdom	Male	No
xxxxxxxx	xxxxxxxx	APPROVED	2021-10-19 15:45:07.842000	2021-10-19 15:49:39.863000	272021	26	601	3	100	2021-10-19 17:36:24.841000	1DF72D66	United Kingdom	United Kingdom	DATA EXPIRED	White	English	United Kingdom	Male	DATA EXPIRED
xxxxxxxx	xxxxxxxx	APPROVED	2021-10-19 15:45:08.440000	2021-10-19 15:48:29.588000	201148	23	55	0	100	2021-10-19 17:36:24.756000	1DF72D66	United Kingdom	United Kingdom	Unemployed (and job seeking)	White	English	United Kingdom	Male	No
xxxxxxxx	xxxxxxxx	APPROVED	2021-10-19 15:45:32.728000	2021-10-19 15:51:53.449000	380721	48	42	0	100	2021-10-19 17:37:06.806000	1DF72D66	United Kingdom	United Kingdom	Part-Time	White	English	United Kingdom	Female	No
xxxxxxxx	xxxxxxxx	APPROVED	2021-10-19 15:45:37.724000	2021-10-19 15:48:35.386000	177662	42	62	0	100	2021-10-19 17:36:16.777000	1DF72D66	United Kingdom	United Kingdom	DATA EXPIRED	White	English	United Kingdom	Female	DATA EXPIRED
xxxxxxxx	xxxxxxxx	APPROVED	2021-10-19 15:45:36.259000	2021-10-19 15:48:30.099000	173.84	24	33	0	100	2021-10-19 17:36:24.925000	1DF72D66	United Kingdom	United Kingdom	Full-Time	White	English	United Kingdom	Male	No
xxxxxxxx	xxxxxxxx	APPROVED	2021-10-19 15:46:43.350000	2021-10-19 15:48:40.972000	117622	22	101	3	98	2021-10-19 17:36:25.028000	1DF72D66	United Kingdom	United Kingdom	Full-Time	White	English	United Kingdom	Male	Yes
xxxxxxxx	xxxxxxxx	APPROVED	2021-10-19 15:46:26.626000	2021-10-19 15:50:58.443000	271817	57	59	0	100	2021-10-19 17:37:06.913000	1DF72D66	United Kingdom	United Kingdom	Full-Time	White	English	United Kingdom	Female	No
xxxxxxxx	xxxxxxxx	APPROVED	2021-10-19 15:47:15.253000	2021-10-19 15:49:47.272000	152019	60	264	3	99	2021-10-19 17:36:36.022000	NOCODE	United Kingdom	United Kingdom	DATA EXPIRED	White	English	United Kingdom	Male	DATA EXPIRED
xxxxxxxx	xxxxxxxx	APPROVED	2021-10-19 15:47:28.863000	2021-10-19 15:57:40.677000	611814	78	311	3	99	2021-10-19 17:36:27.988000	1DF72D66	United Kingdom	United Kingdom	Not in paid work (e.g. homemaker', 'retired or disabled)	White	English	United Kingdom	Female	No
xxxxxxxx	xxxxxxxx	APPROVED	2021-10-19 15:47:32.317000	2021-10-19 15:52:21.015000	288698	43	44	0	100	2021-10-19 17:37:17.637000	1DF72D66	Pakistan	United Kingdom	Full-Time	Asian	English	Pakistan	Male	No
xxxxxxxx	xxxxxxxx	APPROVED	2021-10-19 15:47:44.933000	2021-10-19 15:50:03.418000	138485	55	306	2	99	2021-10-19 17:37:12.963000	1DF72D66	United Kingdom	United Kingdom	Full-Time	White	English	United Kingdom	Male	No
xxxxxxxx	xxxxxxxx	APPROVED	2021-10-19 15:47:51.316000	2021-10-19 15:50:55.660000	184344	39	212	2	99	2021-10-19 17:36:45.635000	1DF72D66	United Kingdom	United Kingdom	DATA EXPIRED	White	English	United Kingdom	Male	DATA EXPIRED
xxxxxxxx	xxxxxxxx	APPROVED	2021-10-19 15:48:01.345000	2021-10-19 15:51:35.244000	213899	32	44	0	100	2021-10-19 17:37:21.217000	1DF72D66	Italy	United Kingdom	Other	White	Italian	Italy	Male	No
xxxxxxxx	xxxxxxxx	APPROVED	2021-10-19 15:49:48.060000	2021-10-19 15:53:56.544000	248484	37	73	0	100	2021-10-19 17:37:21.316000	1DF72D66	United Kingdom	United Kingdom	Full-Time	White	English	United Kingdom	Male	No
xxxxxxxx	xxxxxxxx	APPROVED	2021-10-19 15:48:22.106000	2021-10-19 15:53:02.709000	280603	22	161	0	100	2021-10-19 17:36:25.133000	1DF72D66	United Kingdom	United Kingdom	DATA EXPIRED	White	English	United Kingdom	Male	No
xxxxxxxx	xxxxxxxx	APPROVED	2021-10-19 15:48:39.960000	2021-10-19 15:52:01.903000	201943	44	122	0	100	2021-10-19 17:36:16.871000	1DF72D66	United Kingdom	United Kingdom	DATA EXPIRED	White	English	United Kingdom	Female	DATA EXPIRED
xxxxxxxx	xxxxxxxx	APPROVED	2021-10-19 15:49:11.216000	2021-10-19 16:12:39.614000	1408398	25	59	0	100	2021-10-19 17:36:25.226000	1DF72D66	United Kingdom	United Kingdom	Full-Time	White	English	United Kingdom	Male	No
xxxxxxxx	xxxxxxxx	APPROVED	2021-10-19 15:49:43.084000	2021-10-19 15:53:02.299000	199215	60	39	0	100	2021-10-19 17:36:28.070000	1DF72D66	United Kingdom	United Kingdom	DATA EXPIRED	White	English	United Kingdom	Female	DATA EXPIRED
xxxxxxxx	xxxxxxxx	APPROVED	2021-10-19 15:50:05.769000	2021-10-19 15:52:45.342000	159573	38	293	0	100	2021-10-19 17:36:16.964000	1DF72D66	United Kingdom	United Kingdom	DATA EXPIRED	White	English	United Kingdom	Female	DATA EXPIRED
xxxxxxxx	xxxxxxxx	APPROVED	2021-10-19 15:50:57.274000	2021-10-19 15:54:37.465000	220191	29	28	0	100	2021-10-19 17:37:21.417000	1DF72D66	United Kingdom	United Kingdom	Full-Time	White	English	United Kingdom	Male	No
xxxxxxxx	xxxxxxxx	APPROVED	2021-10-19 15:51:23.856000	2021-10-19 15:57:39.944000	376088	47	37	0	100	2021-10-19 17:36:34.660000	1DF72D66	Sudan	United Kingdom	Due to start a new job within the next month	Black	Arabic	Sudan	Female	No
xxxxxxxx	xxxxxxxx	APPROVED	2021-10-19 15:52:00.366000	2021-10-19 15:55:50.848000	230482	60	348	8	96	2021-10-19 17:36:28.163000	5d384994b394a40017f17f2e	United Kingdom	United Kingdom	DATA EXPIRED	White	English	United Kingdom	Female	DATA EXPIRED
xxxxxxxx	xxxxxxxx	APPROVED	2021-10-19 15:52:04.876000	2021-10-19 15:55:29.215000	204339	33	289	4	99	2021-10-19 17:37:21.542000	1DF72D66	Greece	United Kingdom	Part-Time	White	Greek	Greece	Male	No
xxxxxxxx	xxxxxxxx	APPROVED	2021-10-19 15:52:35.262000	2021-10-19 15:54:36.492000	121.23	20	348	2	100	2021-10-19 17:36:22.359000	1DF72D66	Hong Kong	United Kingdom	Not in paid work (e.g. homemaker', 'retired or disabled)	Asian	English	United Kingdom	Female	Yes
xxxxxxxx	xxxxxxxx	APPROVED	2021-10-19 15:52:49.228000	2021-10-19 15:54:30.187000	100959	43	218	1	100	2021-10-19 17:36:17.053000	1DF72D66	United Kingdom	United Kingdom	Full-Time	White	English	United Kingdom	Female	Yes
xxxxxxxx	xxxxxxxx	APPROVED	2021-10-19 15:53:00.334000	2021-10-19 15:55:13.002000	132668	34	535	4	100	2021-10-19 17:37:21.664000	1DF72D66	United Kingdom	United Kingdom	DATA EXPIRED	White	English	United Kingdom	Male	DATA EXPIRED
xxxxxxxx	xxxxxxxx	APPROVED	2021-10-19 15:52:54.361000	2021-10-19 16:00:42.972000	468611	80	67	2	98	2021-10-19 17:36:36.106000	1DF72D66	DATA EXPIRED	United Kingdom	Not in paid work (e.g. homemaker', 'retired or disabled)	White	English	United Kingdom	Male	No
xxxxxxxx	xxxxxxxx	APPROVED	2021-10-19 15:53:26.322000	2021-10-19 15:58:57.875000	331553	41	18	0	100	2021-10-19 17:36:17.129000	1DF72D66	Poland	United Kingdom	Other	White	Polish	Poland	Female	No
xxxxxxxx	xxxxxxxx	APPROVED	2021-10-19 15:53:43.507000	2021-10-19 15:55:38.841000	115334	52	352	1	100	2021-10-19 17:37:13.065000	1DF72D66	United Kingdom	United Kingdom	Full-Time	White	English	United Kingdom	Male	No
xxxxxxxx	xxxxxxxx	APPROVED	2021-10-19 15:53:55.895000	2021-10-19 15:55:52.270000	116375	22	55	0	100	2021-10-19 17:36:25.321000	1DF72D66	United Kingdom	United Kingdom	Other	White	English	United Kingdom	Male	Yes
xxxxxxxx	xxxxxxxx	APPROVED	2021-10-19 15:54:02.203000	2021-10-19 15:56:29.395000	147192	41	89	1	100	2021-10-19 17:36:17.201000	1DF72D66	United Kingdom	United Kingdom	Full-Time	White	English	United Kingdom	Female	No
xxxxxxxx	xxxxxxxx	APPROVED	2021-10-19 15:54:14.381000	2021-10-19 15:56:45.235000	150854	28	162	8	93	2021-10-19 17:37:21.754000	1DF72D66	United Kingdom	United Kingdom	Full-Time	White	English	United Kingdom	Male	No
xxxxxxxx	xxxxxxxx	APPROVED	2021-10-19 15:54:17.512000	2021-10-19 15:57:19.822000	182.31	31	38	0	100	2021-10-19 17:36:22.803000	1DF72D66	United Kingdom	United Kingdom	Full-Time	Asian	English	United Kingdom	Male	No
xxxxxxxx	xxxxxxxx	APPROVED	2021-10-19 15:54:25.850000	2021-10-19 15:56:44.389000	138539	42	285	5	97	2021-10-19 17:36:45.732000	1DF72D66	United Kingdom	United Kingdom	DATA EXPIRED	White	English	United Kingdom	Male	DATA EXPIRED
xxxxxxxx	xxxxxxxx	APPROVED	2021-10-19 15:54:35.642000	2021-10-19 15:57:22.893000	167251	46	136	1	100	2021-10-19 17:36:17.288000	1DF72D66	United Kingdom	United Kingdom	DATA EXPIRED	White	English	United Kingdom	Female	DATA EXPIRED
xxxxxxxx	xxxxxxxx	APPROVED	2021-10-19 15:54:56.417000	2021-10-19 15:56:51.998000	115581	36	32	0	100	2021-10-19 17:37:21.858000	1DF72D66	United Kingdom	United Kingdom	Full-Time	White	English	United Kingdom	Male	No
xxxxxxxx	xxxxxxxx	APPROVED	2021-10-19 15:55:07.352000	2021-10-19 15:58:07.306000	179954	30	49	0	100	2021-10-19 17:36:21.307000	1DF72D66	United Kingdom	United Kingdom	Due to start a new job within the next month	Asian	English	United Kingdom	Female	Yes
xxxxxxxx	xxxxxxxx	APPROVED	2021-10-19 15:55:20.397000	2021-10-19 15:59:50.162000	269765	34	49	0	100	2021-10-19 17:37:21.969000	1DF72D66	United Kingdom	United Kingdom	Full-Time	White	English	United Kingdom	Male	No
xxxxxxxx	xxxxxxxx	APPROVED	2021-10-19 15:55:25.020000	2021-10-19 15:57:26.505000	121485	28	29	0	100	2021-10-19 17:37:22.132000	1DF72D66	United Kingdom	United Kingdom	Full-Time	White	English	United Kingdom	Male	No
xxxxxxxx	xxxxxxxx	APPROVED	2021-10-19 15:55:34.496000	2021-10-19 15:57:20.232000	105736	29	26	0	100	2021-10-19 17:37:22.224000	1DF72D66	United Kingdom	United Kingdom	Full-Time	White	English	United Kingdom	Male	No
xxxxxxxx	xxxxxxxx	APPROVED	2021-10-19 15:55:43.837000	2021-10-19 15:57:58.966000	135129	27	36	0	100	2021-10-19 17:36:25.436000	1DF72D66	United Kingdom	United Kingdom	Full-Time	White	English	United Kingdom	Male	No
xxxxxxxx	xxxxxxxx	APPROVED	2021-10-19 15:55:43.846000	2021-10-19 15:59:47.769000	243923	25	35	0	100	2021-10-19 17:37:19.508000	1DF72D66	Romania	United Kingdom	Full-Time	White	Romanian	Romania	Female	No
xxxxxxxx	xxxxxxxx	APPROVED	2021-10-19 15:55:45.705000	2021-10-19 15:57:47.198000	121493	38	459	7	98	2021-10-19 17:36:34.763000	1DF72D66	United Kingdom	United Kingdom	DATA EXPIRED	Black	English	United Kingdom	Female	DATA EXPIRED
xxxxxxxx	xxxxxxxx	APPROVED	2021-10-19 15:55:46.045000	2021-10-19 15:57:44.140000	118095	20	47	0	100	2021-10-19 17:36:25.535000	1DF72D66	United Kingdom	United Kingdom	Part-Time	White	English	United Kingdom	Male	Yes
xxxxxxxx	xxxxxxxx	APPROVED	2021-10-19 15:55:57.030000	2021-10-19 15:58:10.757000	133727	38	125	0	100	2021-10-19 17:36:17.370000	1DF72D66	United Kingdom	United Kingdom	Not in paid work (e.g. homemaker', 'retired or disabled)	White	English	United Kingdom	Female	DATA EXPIRED
xxxxxxxx	xxxxxxxx	APPROVED	2021-10-19 15:56:10.254000	2021-10-19 16:05:51.946000	581692	44	166	1	99	2021-10-19 17:36:15.853000	1DF72D66	Cote d'Ivoire	United Kingdom	Full-Time	Black	French	Cote d'Ivoire	Male	No
xxxxxxxx	xxxxxxxx	APPROVED	2021-10-19 15:56:17.215000	2021-10-19 15:59:26.061000	188846	49	605	2	100	2021-10-19 17:37:13.167000	1DF72D66	United Kingdom	United Kingdom	Full-Time	White	English	United Kingdom	Male	No
xxxxxxxx	xxxxxxxx	APPROVED	2021-10-19 15:56:19.750000	2021-10-19 15:59:54.942000	215192	46	21	0	100	2021-10-19 17:36:45.816000	1DF72D66	DATA EXPIRED	United Kingdom	Full-Time	White	English	United Kingdom	Male	DATA EXPIRED
xxxxxxxx	xxxxxxxx	APPROVED	2021-10-19 15:56:55.116000	2021-10-19 15:59:14.348000	139232	21	116	2	98	2021-10-19 17:36:25.622000	1DF72D66	United Kingdom	United Kingdom	DATA EXPIRED	White	English	United Kingdom	Male	DATA EXPIRED
xxxxxxxx	xxxxxxxx	APPROVED	2021-10-19 15:57:00.547000	2021-10-19 15:58:49.793000	109246	29	43	0	100	2021-10-19 17:37:22.332000	1DF72D66	United Kingdom	United Kingdom	Full-Time	White	English	United Kingdom	Male	No
xxxxxxxx	xxxxxxxx	APPROVED	2021-10-19 15:57:17.362000	2021-10-19 15:59:53.520000	156158	18	45	0	100	2021-10-19 17:36:25.705000	1DF72D66	Lithuania	United Kingdom	Other	White	Lithuanian	Lithuania	Male	Yes
xxxxxxxx	xxxxxxxx	APPROVED	2021-10-19 15:57:48.272000	2021-10-19 15:59:36.384000	108112	21	44	0	100	2021-10-19 17:36:59.277000	1DF72D66	United Kingdom	United Kingdom	Other	Other	English	Netherlands	Male	Yes
xxxxxxxx	xxxxxxxx	APPROVED	2021-10-19 15:58:48.222000	2021-10-19 16:07:38.355000	530133	25	41	0	100	2021-10-19 17:36:22.440000	1DF72D66	China	United Kingdom	Unemployed (and job seeking)	Asian	Chinese	China	Female	Yes
xxxxxxxx	xxxxxxxx	APPROVED	2021-10-19 15:58:10.509000	2021-10-19 16:03:59.942000	349433	27	17	0	100	2021-10-19 17:36:25.792000	1DF72D66	United Kingdom	United Kingdom	DATA EXPIRED	White	English	United Kingdom	Male	No
xxxxxxxx	xxxxxxxx	APPROVED	2021-10-19 15:58:52.394000	2021-10-19 16:02:02.630000	190236	30	45	0	100	2021-10-19 17:37:22.453000	1DF72D66	United Kingdom	United Kingdom	Full-Time	White	English	United Kingdom	Male	No
xxxxxxxx	xxxxxxxx	APPROVED	2021-10-19 15:59:56.109000	2021-10-19 16:04:31.539000	275.43	30	69	1	100	2021-10-19 17:36:58.892000	1DF72D66	United Kingdom	United Kingdom	Full-Time	Black	English	United Kingdom	Male	No
xxxxxxxx	xxxxxxxx	APPROVED	2021-10-19 15:59:31.738000	2021-10-19 16:02:25.397000	173659	42	213	2	100	2021-10-19 17:36:45.910000	1DF72D66	United Kingdom	United Kingdom	DATA EXPIRED	White	English	United Kingdom	Male	DATA EXPIRED
xxxxxxxx	xxxxxxxx	APPROVED	2021-10-19 15:59:34.099000	2021-10-19 16:03:49.624000	255525	42	44	1	100	2021-10-19 17:36:17.459000	1DF72D66	United Kingdom	United Kingdom	Part-Time	White	English	United Kingdom	Female	No
xxxxxxxx	xxxxxxxx	APPROVED	2021-10-19 15:59:36.689000	2021-10-19 16:05:05.450000	328761	51	299	0	100	2021-10-19 17:37:07.008000	1DF72D66	United Kingdom	United Kingdom	DATA EXPIRED	White	English	United Kingdom	Female	No
xxxxxxxx	xxxxxxxx	APPROVED	2021-10-19 15:59:58.338000	2021-10-19 16:06:22.254000	383916	67	73	0	100	2021-10-19 17:36:34.255000	1DF72D66	United Kingdom	United Kingdom	Other	Asian	English	United Kingdom	Female	No
xxxxxxxx	xxxxxxxx	APPROVED	2021-10-19 16:00:06.480000	2021-10-19 16:03:27.202000	200722	48	49	2	98	2021-10-19 17:37:07.107000	1DF72D66	United Kingdom	United Kingdom	Full-Time	White	English	United Kingdom	Female	No
xxxxxxxx	xxxxxxxx	APPROVED	2021-10-19 16:00:10.866000	2021-10-19 16:02:53.192000	162326	48	37	0	100	2021-10-19 17:37:07.201000	1DF72D66	United Kingdom	United Kingdom	Full-Time	White	English	Ireland	Female	No
xxxxxxxx	xxxxxxxx	APPROVED	2021-10-19 16:00:20.130000	2021-10-19 16:03:33.833000	193703	34	25	0	100	2021-10-19 17:36:42.532000	1DF72D66	United Kingdom	United Kingdom	Full-Time	Other	Gujarati	United Kingdom	Female	No
xxxxxxxx	xxxxxxxx	APPROVED	2021-10-19 16:00:21.123000	2021-10-19 16:04:39.644000	258521	27	51	2	98	2021-10-19 17:36:25.907000	1DF72D66	United Kingdom	United Kingdom	Due to start a new job within the next month	White	English	United Kingdom	Male	No
xxxxxxxx	xxxxxxxx	APPROVED	2021-10-19 16:00:23.634000	2021-10-19 16:03:18.738000	175104	43	413	7	98	2021-10-19 17:36:46.004000	1DF72D66	United Kingdom	United Kingdom	Full-Time	White	English	United Kingdom	Male	No
xxxxxxxx	xxxxxxxx	APPROVED	2021-10-19 16:00:33.190000	2021-10-19 16:02:57.438000	144248	24	62	2	98	2021-10-19 17:36:25.999000	1DF72D66	Bulgaria	United Kingdom	Full-Time	White	Bulgarian	United Kingdom	Male	No
xxxxxxxx	xxxxxxxx	APPROVED	2021-10-19 16:00:41.123000	2021-10-19 16:03:26.882000	165759	45	487	7	97	2021-10-19 17:36:17.539000	1DF72D66	United Kingdom	United Kingdom	DATA EXPIRED	White	English	United Kingdom	Female	No
xxxxxxxx	xxxxxxxx	APPROVED	2021-10-19 16:01:26.251000	2021-10-19 16:03:04.365000	98114	46	118	1	100	2021-10-19 17:36:17.618000	1DF72D66	United Kingdom	United Kingdom	DATA EXPIRED	White	English	United Kingdom	Female	DATA EXPIRED
xxxxxxxx	xxxxxxxx	APPROVED	2021-10-19 16:02:32.858000	2021-10-19 16:06:42.174000	249316	45	25	0	100	2021-10-19 17:36:17.696000	1DF72D66	United Kingdom	United Kingdom	Full-Time	White	English	United Kingdom	Female	DATA EXPIRED
xxxxxxxx	xxxxxxxx	APPROVED	2021-10-19 16:02:38.090000	2021-10-19 16:05:27.243000	169153	40	15	0	100	2021-10-19 17:36:17.775000	7B9095E3	DATA EXPIRED	United Kingdom	Full-Time	White	English	United Kingdom	Female	DATA EXPIRED
xxxxxxxx	xxxxxxxx	APPROVED	2021-10-19 16:02:44.997000	2021-10-19 16:12:04.243000	559246	50	136	0	100	2021-10-19 17:37:13.281000	1DF72D66	United Kingdom	United Kingdom	Not in paid work (e.g. homemaker', 'retired or disabled)	White	English	United Kingdom	Male	No
xxxxxxxx	xxxxxxxx	APPROVED	2021-10-19 16:02:44.605000	2021-10-19 16:05:47.219000	182614	18	30	0	100	2021-10-19 17:36:26.083000	1DF72D66	United Kingdom	United Kingdom	Not in paid work (e.g. homemaker', 'retired or disabled)	White	English	United Kingdom	Male	No
xxxxxxxx	xxxxxxxx	APPROVED	2021-10-19 16:02:46.341000	2021-10-19 16:04:55.604000	129263	20	197	2	99	2021-10-19 17:36:26.183000	1DF72D66	United Kingdom	United Kingdom	Other	White	English	United Kingdom	Male	Yes
xxxxxxxx	xxxxxxxx	APPROVED	2021-10-19 16:03:05.448000	2021-10-19 16:05:27.996000	142548	21	48	0	100	2021-10-19 17:36:26.296000	NOCODE	United Kingdom	United Kingdom	DATA EXPIRED	White	English	United Kingdom	Male	DATA EXPIRED
xxxxxxxx	xxxxxxxx	APPROVED	2021-10-19 16:03:56.128000	2021-10-19 16:08:11.466000	255338	24	32	0	100	2021-10-19 17:37:19.620000	1DF72D66	United Kingdom	United Kingdom	Other	White	English	United Kingdom	Female	No
xxxxxxxx	xxxxxxxx	APPROVED	2021-10-19 16:03:58.968000	2021-10-19 16:07:24.521000	205553	54	247	2	99	2021-10-19 17:37:18.122000	1DF72D66	Pakistan	United Kingdom	DATA EXPIRED	Asian	English	United Kingdom	Female	DATA EXPIRED
xxxxxxxx	xxxxxxxx	APPROVED	2021-10-19 16:03:57.277000	2021-10-19 16:07:01.355000	184078	65	43	0	100	2021-10-19 17:36:28.294000	NOCODE	United Kingdom	United Kingdom	Not in paid work (e.g. homemaker', 'retired or disabled)	White	English	United Kingdom	Female	No
xxxxxxxx	xxxxxxxx	APPROVED	2021-10-19 16:04:51.167000	2021-10-19 16:09:14.751000	263584	39	64	0	100	2021-10-19 17:36:17.849000	1DF72D66	United Kingdom	United Kingdom	Not in paid work (e.g. homemaker', 'retired or disabled)	White	English	United Kingdom	Female	Yes
xxxxxxxx	xxxxxxxx	APPROVED	2021-10-19 16:04:50.013000	2021-10-19 16:08:27.279000	217266	33	33	1	99	2021-10-19 17:37:22.570000	1DF72D66	DATA EXPIRED	United Kingdom	Due to start a new job within the next month	White	English	United Kingdom	Male	DATA EXPIRED
xxxxxxxx	xxxxxxxx	APPROVED	2021-10-19 16:04:43.677000	2021-10-19 16:06:51.697000	128.02	22	18	0	100	2021-10-19 17:36:26.392000	1DF72D66	United Kingdom	United Kingdom	Full-Time	White	English	United Kingdom	Male	No
xxxxxxxx	xxxxxxxx	APPROVED	2021-10-19 16:05:11.448000	2021-10-19 16:09:07.861000	236413	21	157	1	100	2021-10-19 17:36:42.307000	1DF72D66	Spain	United Kingdom	DATA EXPIRED	Black	Spanish	United Kingdom	Male	DATA EXPIRED
xxxxxxxx	xxxxxxxx	APPROVED	2021-10-19 16:05:06.842000	2021-10-19 16:07:07.097000	120255	32	35	1	99	2021-10-19 17:37:22.665000	1DF72D66	United Kingdom	United Kingdom	Part-Time	White	English	United Kingdom	Male	No
xxxxxxxx	xxxxxxxx	APPROVED	2021-10-19 16:05:51.490000	2021-10-19 16:15:44.674000	593184	69	139	2	99	2021-10-19 17:36:28.381000	1DF72D66	Greece	United Kingdom	DATA EXPIRED	White	Greek	Greece	Female	No
xxxxxxxx	xxxxxxxx	APPROVED	2021-10-19 16:06:27.251000	2021-10-19 16:09:08.159000	160908	33	17	0	100	2021-10-19 17:36:21.895000	1DF72D66	United Kingdom	United Kingdom	Part-Time	Black	English	United Kingdom	Female	No
xxxxxxxx	xxxxxxxx	APPROVED	2021-10-19 16:06:35.866000	2021-10-19 16:10:35.071000	239205	42	108	1	100	2021-10-19 17:36:17.922000	1DF72D66	United Kingdom	United Kingdom	DATA EXPIRED	White	English	United Kingdom	Female	DATA EXPIRED
xxxxxxxx	xxxxxxxx	APPROVED	2021-10-19 16:07:03.113000	2021-10-19 16:08:59.622000	116509	60	147	2	99	2021-10-19 17:36:36.202000	1DF72D66	United Kingdom	United Kingdom	DATA EXPIRED	White	English	United Kingdom	Male	DATA EXPIRED
xxxxxxxx	xxxxxxxx	APPROVED	2021-10-19 16:07:01.571000	2021-10-19 16:09:36.746000	155175	40	233	6	98	2021-10-19 17:36:18.009000	1DF72D66	United Kingdom	United Kingdom	Not in paid work (e.g. homemaker', 'retired or disabled)	White	English	United Kingdom	Female	No
xxxxxxxx	xxxxxxxx	APPROVED	2021-10-19 16:07:05.484000	2021-10-19 16:12:52.205000	346721	22	88	0	100	2021-10-19 17:36:22.520000	1DF72D66	Malaysia	United Kingdom	Other	Asian	Malay	Malaysia	Female	Yes
xxxxxxxx	xxxxxxxx	APPROVED	2021-10-19 16:07:15.342000	2021-10-19 16:09:32.162000	136.82	34	57	0	100	2021-10-19 17:37:22.771000	1DF72D66	United Kingdom	United Kingdom	Full-Time	White	English	United Kingdom	Male	Yes
xxxxxxxx	xxxxxxxx	APPROVED	2021-10-19 16:07:15.675000	2021-10-19 16:08:41.653000	85978	45	466	4	99	2021-10-19 17:37:19.980000	1DF72D66	United Kingdom	United Kingdom	DATA EXPIRED	Asian	English	United Kingdom	Female	DATA EXPIRED
xxxxxxxx	xxxxxxxx	APPROVED	2021-10-19 16:07:17.807000	2021-10-19 16:11:00.444000	222637	58	49	0	100	2021-10-19 17:36:28.474000	1DF72D66	United Kingdom	United Kingdom	Full-Time	White	English	United Kingdom	Female	No
xxxxxxxx	xxxxxxxx	APPROVED	2021-10-19 16:07:24.106000	2021-10-19 16:09:57.775000	153669	18	40	0	100	2021-10-19 17:36:26.513000	1DF72D66	United Kingdom	United Kingdom	Unemployed (and job seeking)	White	English	United Kingdom	Male	Yes
xxxxxxxx	xxxxxxxx	APPROVED	2021-10-19 16:07:34.170000	2021-10-19 16:11:59.352000	265182	59	110	2	96	2021-10-19 17:36:28.556000	1DF72D66	United Kingdom	United Kingdom	DATA EXPIRED	White	English	United Kingdom	Female	DATA EXPIRED
xxxxxxxx	xxxxxxxx	APPROVED	2021-10-19 16:07:45.387000	2021-10-19 16:13:47.986000	362599	62	147	0	100	2021-10-19 17:36:28.646000	1DF72D66	United Kingdom	United Kingdom	Full-Time	White	English	United Kingdom	Female	No
xxxxxxxx	xxxxxxxx	APPROVED	2021-10-19 16:08:28.848000	2021-10-19 16:11:30.770000	181922	58	89	0	100	2021-10-19 17:36:28.734000	1DF72D66	United Kingdom	United Kingdom	Not in paid work (e.g. homemaker', 'retired or disabled)	White	English	United Kingdom	Female	No
xxxxxxxx	xxxxxxxx	APPROVED	2021-10-19 16:08:35.850000	2021-10-19 16:14:20.592000	344742	53	49	0	100	2021-10-19 17:37:07.300000	1DF72D66	United Kingdom	United Kingdom	Full-Time	White	English	United Kingdom	Female	No
xxxxxxxx	xxxxxxxx	APPROVED	2021-10-19 16:08:45.763000	2021-10-19 16:15:06.239000	380476	46	318	2	100	2021-10-19 17:36:46.077000	1DF72D66	United Kingdom	United Kingdom	DATA EXPIRED	White	English	United Kingdom	Male	DATA EXPIRED
xxxxxxxx	xxxxxxxx	APPROVED	2021-10-19 16:08:49.386000	2021-10-19 16:14:32.266000	342.88	60	264	1	100	2021-10-19 17:36:28.832000	1DF72D66	United Kingdom	United Kingdom	Part-Time	White	English	United Kingdom	Female	No
xxxxxxxx	xxxxxxxx	APPROVED	2021-10-19 16:08:55.686000	2021-10-19 16:10:50.854000	115168	25	44	1	99	2021-10-19 17:36:26.621000	1DF72D66	United Kingdom	United Kingdom	Full-Time	White	English	United Kingdom	Male	Yes
xxxxxxxx	xxxxxxxx	APPROVED	2021-10-19 16:09:11.277000	2021-10-19 16:27:17.092000	1085815	59	34	1	99	2021-10-19 17:36:28.938000	1DF72D66	Ireland	United Kingdom	Part-Time	White	English	United Kingdom	Female	No
xxxxxxxx	xxxxxxxx	APPROVED	2021-10-19 16:09:07.318000	2021-10-19 16:12:42.812000	215494	26	41	0	100	2021-10-19 17:36:26.724000	1DF72D66	DATA EXPIRED	United Kingdom	DATA EXPIRED	White	English	United Kingdom	Male	No
xxxxxxxx	xxxxxxxx	APPROVED	2021-10-19 16:09:31.829000	2021-10-19 16:12:15.075000	163246	47	77	0	100	2021-10-19 17:36:18.079000	1DF72D66	United Kingdom	United Kingdom	Other	White	English	United Kingdom	Female	No
xxxxxxxx	xxxxxxxx	APPROVED	2021-10-19 16:09:48.532000	2021-10-19 16:14:43.163000	294631	42	417	1	100	2021-10-19 17:36:18.191000	1DF72D66	United Kingdom	United Kingdom	Not in paid work (e.g. homemaker', 'retired or disabled)	White	English	United Kingdom	Female	No
xxxxxxxx	xxxxxxxx	APPROVED	2021-10-19 16:09:57.452000	2021-10-19 16:11:55.760000	118308	38	103	1	100	2021-10-19 17:36:18.268000	1DF72D66	United Kingdom	United Kingdom	Full-Time	White	English	United Kingdom	Female	No
xxxxxxxx	xxxxxxxx	APPROVED	2021-10-19 16:10:22.915000	2021-10-19 16:15:38.233000	315318	57	61	2	98	2021-10-19 17:37:07.388000	1DF72D66	United Kingdom	United Kingdom	Not in paid work (e.g. homemaker', 'retired or disabled)	White	English	United Kingdom	Female	No
xxxxxxxx	xxxxxxxx	APPROVED	2021-10-19 16:10:11.974000	2021-10-19 16:12:25.809000	133835	35	62	0	100	2021-10-19 17:37:22.880000	1DF72D66	United Kingdom	United Kingdom	Full-Time	White	English	United Kingdom	Male	No
xxxxxxxx	xxxxxxxx	APPROVED	2021-10-19 16:10:10.124000	2021-10-19 16:14:45.645000	275521	25	57	1	100	2021-10-19 17:36:26.819000	1DF72D66	United Kingdom	United Kingdom	Full-Time	White	English	United Kingdom	Male	No
xxxxxxxx	xxxxxxxx	APPROVED	2021-10-19 16:10:15.235000	2021-10-19 16:13:19.476000	184241	27	75	0	100	2021-10-19 17:36:26.941000	1DF72D66	United Kingdom	United Kingdom	Full-Time	White	English	United Kingdom	Male	No
xxxxxxxx	xxxxxxxx	APPROVED	2021-10-19 16:10:32.677000	2021-10-19 16:12:52.126000	139449	55	336	2	100	2021-10-19 17:37:13.384000	1DF72D66	United Kingdom	United Kingdom	DATA EXPIRED	White	English	United Kingdom	Male	DATA EXPIRED
xxxxxxxx	xxxxxxxx	APPROVED	2021-10-19 16:10:31.648000	2021-10-19 16:16:59.910000	388262	76	51	1	100	2021-10-19 17:36:36.326000	1DF72D66	Ireland	United Kingdom	Not in paid work (e.g. homemaker', 'retired or disabled)	White	English	Ireland	Male	No
xxxxxxxx	xxxxxxxx	APPROVED	2021-10-19 16:11:00.115000	2021-10-19 16:16:38.124000	338009	27	33	3	95	2021-10-19 17:36:27.044000	1DF72D66	United Kingdom	United Kingdom	Not in paid work (e.g. homemaker', 'retired or disabled)	White	English	United Kingdom	Male	No
xxxxxxxx	xxxxxxxx	APPROVED	2021-10-19 16:11:09.398000	2021-10-19 16:16:05.203000	295805	26	302	4	99	2021-10-19 17:36:22.600000	1DF72D66	Netherlands	United Kingdom	Part-Time	Asian	English	United Kingdom	Female	Yes
xxxxxxxx	xxxxxxxx	APPROVED	2021-10-19 16:11:17.790000	2021-10-19 16:14:09.723000	171933	58	334	10	94	2021-10-19 17:36:36.412000	1DF72D66	United Kingdom	United Kingdom	DATA EXPIRED	White	English	United Kingdom	Male	DATA EXPIRED
xxxxxxxx	xxxxxxxx	APPROVED	2021-10-19 16:11:26.219000	2021-10-19 16:13:39.762000	133543	50	66	0	100	2021-10-19 17:37:07.484000	1DF72D66	United Kingdom	United Kingdom	Full-Time	White	English	United Kingdom	Female	No
xxxxxxxx	xxxxxxxx	APPROVED	2021-10-19 16:11:42.558000	2021-10-19 16:14:46.569000	184011	52	37	1	99	2021-10-19 17:37:07.580000	1DF72D66	Italy	United Kingdom	Not in paid work (e.g. homemaker', 'retired or disabled)	White	English	United Kingdom	Female	No
xxxxxxxx	xxxxxxxx	APPROVED	2021-10-19 16:11:44.839000	2021-10-19 16:15:56.750000	251911	42	70	2	96	2021-10-19 17:36:18.365000	1DF72D66	United Kingdom	United Kingdom	Full-Time	White	English	United Kingdom	Female	No
xxxxxxxx	xxxxxxxx	APPROVED	2021-10-19 16:11:51.414000	2021-10-19 16:13:43.429000	112015	43	86	1	100	2021-10-19 17:36:46.150000	1DF72D66	United Kingdom	United Kingdom	DATA EXPIRED	White	English	United Kingdom	Male	DATA EXPIRED
xxxxxxxx	xxxxxxxx	APPROVED	2021-10-19 16:12:04.682000	2021-10-19 16:14:45.469000	160787	41	33	0	100	2021-10-19 17:36:18.467000	1DF72D66	United Kingdom	United Kingdom	Full-Time	White	English	United Kingdom	Female	No
xxxxxxxx	xxxxxxxx	APPROVED	2021-10-19 16:12:05.941000	2021-10-19 16:24:38.305000	752364	42	162	2	100	2021-10-19 17:36:18.555000	1DF72D66	Poland	United Kingdom	DATA EXPIRED	White	Polish	Poland	Female	DATA EXPIRED
xxxxxxxx	xxxxxxxx	APPROVED	2021-10-19 16:12:13.403000	2021-10-19 16:16:20.518000	247115	36	44	0	100	2021-10-19 17:36:22.892000	1DF72D66	China	United Kingdom	DATA EXPIRED	Asian	Cantonese	Norway	Male	No
xxxxxxxx	xxxxxxxx	APPROVED	2021-10-19 16:12:44.466000	2021-10-19 16:14:48.843000	124377	41	37	0	100	2021-10-19 17:36:46.225000	1DF72D66	United Kingdom	United Kingdom	Full-Time	White	English	United Kingdom	Male	No
xxxxxxxx	xxxxxxxx	APPROVED	2021-10-19 16:12:43.237000	2021-10-19 16:16:40.953000	237716	31	44	0	100	2021-10-19 17:37:22.972000	1DF72D66	United Kingdom	United Kingdom	Full-Time	White	English	United Kingdom	Male	No
xxxxxxxx	xxxxxxxx	APPROVED	2021-10-19 16:12:52.082000	2021-10-19 16:15:20.161000	148079	20	63	2	97	2021-10-19 17:36:27.143000	1DF72D66	United Kingdom	United Kingdom	Unemployed (and job seeking)	White	English	United Kingdom	Male	No
xxxxxxxx	xxxxxxxx	APPROVED	2021-10-19 16:12:58.406000	2021-10-19 16:15:03.144000	124738	33	7	0	100	2021-10-19 17:37:23.074000	1DF72D66	United Kingdom	United Kingdom	Full-Time	White	English	United Kingdom	Male	No
xxxxxxxx	xxxxxxxx	APPROVED	2021-10-19 16:13:25.480000	2021-10-19 16:15:45.651000	140171	32	53	0	100	2021-10-19 17:37:23.248000	1DF72D66	United Kingdom	United Kingdom	Full-Time	White	English	United Kingdom	Male	No
xxxxxxxx	xxxxxxxx	APPROVED	2021-10-19 16:13:42.028000	2021-10-19 16:18:22.474000	280446	41	48	0	100	2021-10-19 17:36:18.634000	1DF72D66	Slovakia	United Kingdom	Full-Time	White	Hungarian	United Kingdom	Female	No
xxxxxxxx	xxxxxxxx	APPROVED	2021-10-19 16:13:57.471000	2021-10-19 16:16:25.515000	148044	23	159	2	99	2021-10-19 17:36:27.226000	1DF72D66	United Kingdom	United Kingdom	Part-Time	White	English	United Kingdom	Male	Yes
xxxxxxxx	xxxxxxxx	APPROVED	2021-10-19 16:14:13.158000	2021-10-19 16:16:07.174000	114016	46	39	0	100	2021-10-19 17:36:46.307000	1DF72D66	Germany	United Kingdom	Full-Time	White	English	United Kingdom	Male	No
xxxxxxxx	xxxxxxxx	APPROVED	2021-10-19 16:14:52.593000	2021-10-19 16:18:34.333000	221.74	65	438	3	100	2021-10-19 17:36:29.019000	1DF72D66	United Kingdom	United Kingdom	Full-Time	White	English	United Kingdom	Female	No
xxxxxxxx	xxxxxxxx	APPROVED	2021-10-19 16:15:06.466000	2021-10-19 16:16:37.265000	90799	44	63	0	100	2021-10-19 17:36:46.392000	1DF72D66	United Kingdom	United Kingdom	Full-Time	White	English	United Kingdom	Male	No
xxxxxxxx	xxxxxxxx	APPROVED	2021-10-19 16:15:09.603000	2021-10-19 16:17:05.708000	116105	56	73	2	97	2021-10-19 17:37:07.698000	1DF72D66	United Kingdom	United Kingdom	Other	White	English	United Kingdom	Female	No
xxxxxxxx	xxxxxxxx	APPROVED	2021-10-19 16:15:14.424000	2021-10-19 16:19:16.570000	242146	41	37	0	100	2021-10-19 17:36:46.475000	1DF72D66	United Kingdom	United Kingdom	Full-Time	White	English	United Kingdom	Male	No
xxxxxxxx	xxxxxxxx	APPROVED	2021-10-19 16:15:30.531000	2021-10-19 16:19:04.898000	214367	39	363	1	100	2021-10-19 17:36:18.713000	NOCODE	United Kingdom	United Kingdom	DATA EXPIRED	White	English	United Kingdom	Female	DATA EXPIRED
xxxxxxxx	xxxxxxxx	APPROVED	2021-10-19 16:15:37.125000	2021-10-19 16:17:19.656000	102531	23	153	1	100	2021-10-19 17:36:27.324000	1DF72D66	United Kingdom	United Kingdom	Part-Time	White	English	United Kingdom	Male	No
xxxxxxxx	xxxxxxxx	APPROVED	2021-10-19 16:15:55.167000	2021-10-19 16:20:33.597000	278.43	42	169	0	100	2021-10-19 17:36:18.799000	1DF72D66	United Kingdom	United Kingdom	Part-Time	White	French	United Kingdom	Female	No
xxxxxxxx	xxxxxxxx	APPROVED	2021-10-19 16:16:07.156000	2021-10-19 16:22:02.010000	354854	42	136	1	100	2021-10-19 17:37:17.734000	NOCODE	Bangladesh	United Kingdom	DATA EXPIRED	Asian	English	United Kingdom	Male	DATA EXPIRED
xxxxxxxx	xxxxxxxx	APPROVED	2021-10-19 16:16:19.052000	2021-10-19 16:19:34.862000	195.81	18	48	0	100	2021-10-19 17:36:27.437000	1DF72D66	United Kingdom	United Kingdom	Part-Time	White	English	United Kingdom	Male	Yes
xxxxxxxx	xxxxxxxx	APPROVED	2021-10-19 16:16:35.560000	2021-10-19 16:19:42.309000	186749	35	298	1	100	2021-10-19 17:36:21.982000	5c752f1e5aa9390017d9c18b	Nigeria	United Kingdom	Part-Time	Black	English	Nigeria	Female	No
xxxxxxxx	xxxxxxxx	APPROVED	2021-10-19 16:16:40.500000	2021-10-19 16:19:37.606000	177106	40	64	0	100	2021-10-19 17:36:46.559000	1DF72D66	United Kingdom	United Kingdom	Full-Time	White	English	United Kingdom	Male	No
xxxxxxxx	xxxxxxxx	APPROVED	2021-10-19 16:16:55.427000	2021-10-19 16:20:53.339000	237912	43	126	0	100	2021-10-19 17:36:46.653000	1DF72D66	United Kingdom	United Kingdom	DATA EXPIRED	White	English	United Kingdom	Male	DATA EXPIRED
xxxxxxxx	xxxxxxxx	APPROVED	2021-10-19 16:16:53.347000	2021-10-19 16:18:48.534000	115187	42	149	0	100	2021-10-19 17:36:18.898000	1DF72D66	United Kingdom	United Kingdom	Part-Time	White	English	United Kingdom	Female	No
xxxxxxxx	xxxxxxxx	APPROVED	2021-10-19 16:18:18.152000	2021-10-19 16:20:06.682000	108.53	71	42	0	100	2021-10-19 17:36:36.501000	1DF72D66	United Kingdom	United Kingdom	Not in paid work (e.g. homemaker', 'retired or disabled)	White	English	United Kingdom	Male	No
xxxxxxxx	xxxxxxxx	APPROVED	2021-10-19 16:18:25.871000	2021-10-19 16:21:29.003000	183132	29	61	0	100	2021-10-19 17:37:23.364000	1DF72D66	United Kingdom	United Kingdom	Full-Time	White	English	United Kingdom	Male	No
xxxxxxxx	xxxxxxxx	APPROVED	2021-10-19 16:18:27.387000	2021-10-19 16:20:03.411000	96024	38	233	1	100	2021-10-19 17:36:18.983000	1DF72D66	United Kingdom	United Kingdom	DATA EXPIRED	White	English	United Kingdom	Female	DATA EXPIRED
xxxxxxxx	xxxxxxxx	APPROVED	2021-10-19 16:18:30.384000	2021-10-19 16:28:46.054000	615.67	32	45	0	100	2021-10-19 17:36:22.062000	1DF72D66	United Kingdom	United Kingdom	Part-Time	Black	English	United Kingdom	Female	No
xxxxxxxx	xxxxxxxx	APPROVED	2021-10-19 16:18:56.501000	2021-10-19 16:22:08.959000	192458	30	14	0	100	2021-10-19 17:37:23.505000	NOCODE	Finland	United Kingdom	Full-Time	White	Finnish	Finland	Male	No
xxxxxxxx	xxxxxxxx	APPROVED	2021-10-19 16:18:43.832000	2021-10-19 16:23:47.963000	304131	53	28	0	100	2021-10-19 17:36:20.905000	1DF72D66	United Kingdom	United Kingdom	DATA EXPIRED	Mixed	English	United Kingdom	Male	No
xxxxxxxx	xxxxxxxx	APPROVED	2021-10-19 16:18:45.610000	2021-10-19 16:22:04.535000	198925	50	908	1	100	2021-10-19 17:37:07.797000	1DF72D66	United Kingdom	United Kingdom	DATA EXPIRED	White	English	United Kingdom	Female	DATA EXPIRED
xxxxxxxx	xxxxxxxx	APPROVED	2021-10-19 16:18:51.292000	2021-10-19 16:23:24.379000	273087	60	18	0	100	2021-10-19 17:36:29.114000	1DF72D66	United Kingdom	United Kingdom	Part-Time	White	English	United Kingdom	Female	No
xxxxxxxx	xxxxxxxx	APPROVED	2021-10-19 16:19:38.050000	2021-10-19 16:21:39.577000	121527	41	230	1	100	2021-10-19 17:36:19.067000	1DF72D66	United Kingdom	United Kingdom	DATA EXPIRED	White	English	United Kingdom	Female	DATA EXPIRED
xxxxxxxx	xxxxxxxx	APPROVED	2021-10-19 16:19:37.151000	2021-10-19 16:23:07.853000	210702	43	73	1	100	2021-10-19 17:36:19.166000	1DF72D66	United Kingdom	United Kingdom	Part-Time	White	English	United Kingdom	Female	No
xxxxxxxx	xxxxxxxx	APPROVED	2021-10-19 16:19:37.090000	2021-10-19 16:22:07.057000	149967	35	270	3	99	2021-10-19 17:37:23.619000	1DF72D66	United Kingdom	United Kingdom	Other	White	English	United Kingdom	Male	Yes
xxxxxxxx	xxxxxxxx	APPROVED	2021-10-19 16:19:43.107000	2021-10-19 16:22:56.692000	193585	58	60	1	100	2021-10-19 17:36:36.618000	1DF72D66	United Kingdom	United Kingdom	Full-Time	White	English	United Kingdom	Male	No
xxxxxxxx	xxxxxxxx	APPROVED	2021-10-19 16:19:43.389000	2021-10-19 16:23:13.154000	209765	23	147	1	100	2021-10-19 17:37:05.922000	1DF72D66	United Kingdom	United Kingdom	Full-Time	Asian	English	United Kingdom	Male	No
xxxxxxxx	xxxxxxxx	APPROVED	2021-10-19 16:20:04.420000	2021-10-19 16:24:39.361000	274941	56	75	0	100	2021-10-19 17:37:07.897000	1DF72D66	United Kingdom	United Kingdom	Not in paid work (e.g. homemaker', 'retired or disabled)	White	English	United Kingdom	Female	No
xxxxxxxx	xxxxxxxx	APPROVED	2021-10-19 16:20:58.285000	2021-10-19 16:24:33.382000	215097	27	158	1	100	2021-10-19 17:37:06.035000	1DF72D66	China	United Kingdom	DATA EXPIRED	Asian	Chinese	China	Male	DATA EXPIRED
xxxxxxxx	xxxxxxxx	APPROVED	2021-10-19 16:21:32.942000	2021-10-19 16:25:21.669000	228727	28	41	0	100	2021-10-19 17:37:23.749000	1DF72D66	Lithuania	United Kingdom	Full-Time	White	Russian	Lithuania	Male	No
xxxxxxxx	xxxxxxxx	APPROVED	2021-10-19 16:21:39.108000	2021-10-19 16:24:20.726000	161618	32	293	4	99	2021-10-19 17:37:23.843000	1DF72D66	United Kingdom	United Kingdom	Full-Time	White	English	United Kingdom	Male	DATA EXPIRED
xxxxxxxx	xxxxxxxx	APPROVED	2021-10-19 16:22:23.695000	2021-10-19 16:24:22.441000	118746	37	20	0	100	2021-10-19 17:36:58.986000	1DF72D66	United Kingdom	United Kingdom	Other	Black	English	United Kingdom	Male	No
xxxxxxxx	xxxxxxxx	APPROVED	2021-10-19 16:22:27.044000	2021-10-19 16:42:55.626000	1228582	30	55	0	100	2021-10-19 17:36:42.623000	1DF72D66	Egypt	United Kingdom	DATA EXPIRED	Other	Arabic	Egypt	Female	No
xxxxxxxx	xxxxxxxx	APPROVED	2021-10-19 16:22:29.422000	2021-10-19 16:25:09.566000	160144	51	302	6	96	2021-10-19 17:37:13.488000	1DF72D66	United Kingdom	United Kingdom	DATA EXPIRED	White	English	United Kingdom	Male	DATA EXPIRED
xxxxxxxx	xxxxxxxx	APPROVED	2021-10-19 16:22:37.241000	2021-10-19 16:34:13.977000	696736	29	58	1	100	2021-10-19 17:37:23.933000	1DF72D66	United Kingdom	United Kingdom	Full-Time	White	English	United Kingdom	Male	No
xxxxxxxx	xxxxxxxx	APPROVED	2021-10-19 16:22:45.112000	2021-10-19 16:35:00.354000	735242	64	41	1	99	2021-10-19 17:36:36.713000	NOCODE	United Kingdom	United Kingdom	Unemployed (and job seeking)	White	English	United Kingdom	Male	No
xxxxxxxx	xxxxxxxx	APPROVED	2021-10-19 16:23:00.276000	2021-10-19 16:25:19.926000	139.65	29	278	1	100	2021-10-19 17:37:24.041000	1DF72D66	United Kingdom	United Kingdom	DATA EXPIRED	White	English	United Kingdom	Male	DATA EXPIRED
xxxxxxxx	xxxxxxxx	APPROVED	2021-10-19 16:23:00.454000	2021-10-19 16:25:42.248000	161794	40	258	3	99	2021-10-19 17:36:46.735000	1DF72D66	United Kingdom	United Kingdom	DATA EXPIRED	White	English	United Kingdom	Male	DATA EXPIRED
xxxxxxxx	xxxxxxxx	APPROVED	2021-10-19 16:23:00.300000	2021-10-19 16:24:48.212000	107912	58	237	2	100	2021-10-19 17:36:29.198000	1DF72D66	United Kingdom	United Kingdom	Part-Time	White	English	United Kingdom	Female	No
xxxxxxxx	xxxxxxxx	APPROVED	2021-10-19 16:23:09.750000	2021-10-19 16:26:37.767000	208017	41	330	2	100	2021-10-19 17:36:19.245000	1DF72D66	United Kingdom	United Kingdom	DATA EXPIRED	White	English	United Kingdom	Female	DATA EXPIRED
xxxxxxxx	xxxxxxxx	APPROVED	2021-10-19 16:23:40.310000	2021-10-19 16:25:45.712000	125402	41	551	6	99	2021-10-19 17:36:19.317000	1DF72D66	United Kingdom	United Kingdom	DATA EXPIRED	White	English	United Kingdom	Female	DATA EXPIRED
xxxxxxxx	xxxxxxxx	APPROVED	2021-10-19 16:23:51.869000	2021-10-19 16:27:07.366000	195497	32	35	0	100	2021-10-19 17:37:24.154000	1DF72D66	United Kingdom	United Kingdom	Unemployed (and job seeking)	White	English	United Kingdom	Male	No
xxxxxxxx	xxxxxxxx	APPROVED	2021-10-19 16:24:00.620000	2021-10-19 16:27:59.448000	238828	59	45	0	100	2021-10-19 17:36:36.813000	1DF72D66	United Kingdom	United Kingdom	Part-Time	White	English	United Kingdom	Male	No
xxxxxxxx	xxxxxxxx	APPROVED	2021-10-19 16:24:28.126000	2021-10-19 16:27:08.111000	159985	32	166	1	100	2021-10-19 17:37:24.259000	1DF72D66	United Kingdom	United Kingdom	DATA EXPIRED	White	English	United Kingdom	Male	DATA EXPIRED
xxxxxxxx	xxxxxxxx	APPROVED	2021-10-19 16:24:20.225000	2021-10-19 16:27:00.967000	160742	65	57	1	98	2021-10-19 17:36:36.906000	NOCODE	Australia	United Kingdom	Other	White	English	United Kingdom	Male	No
xxxxxxxx	xxxxxxxx	APPROVED	2021-10-19 16:24:30.144000	2021-10-19 16:30:40.523000	370379	40	51	0	100	2021-10-19 17:36:19.419000	1DF72D66	United Kingdom	United Kingdom	Part-Time	White	English	United Kingdom	Female	No
xxxxxxxx	xxxxxxxx	APPROVED	2021-10-19 16:24:34.212000	2021-10-19 16:29:10.384000	276172	39	19	0	100	2021-10-19 17:36:19.568000	1DF72D66	United Kingdom	United Kingdom	Part-Time	White	English	United Kingdom	Female	No
xxxxxxxx	xxxxxxxx	APPROVED	2021-10-19 16:24:34.031000	2021-10-19 16:31:04.878000	390847	60	65	0	100	2021-10-19 17:36:29.284000	IDF72D66	United Kingdom	United Kingdom	Part-Time	White	English	United Kingdom	Female	No
xxxxxxxx	xxxxxxxx	APPROVED	2021-10-19 16:24:38.899000	2021-10-19 16:26:47.996000	129097	42	97	1	100	2021-10-19 17:37:17.858000	1DF72D66	United Kingdom	United Kingdom	Full-Time	Asian	English	United Kingdom	Male	No
xxxxxxxx	xxxxxxxx	APPROVED	2021-10-19 16:24:41.438000	2021-10-19 16:30:49.324000	367886	42	509	6	99	2021-10-19 17:36:19.667000	1DF72D66	United Kingdom	United Kingdom	Full-Time	White	English	United Kingdom	Female	No
xxxxxxxx	xxxxxxxx	APPROVED	2021-10-19 16:25:09.609000	2021-10-19 16:28:14.836000	185227	41	45	1	100	2021-10-19 17:36:19.760000	994BD0B4	United Kingdom	United Kingdom	Full-Time	White	English	United Kingdom	Female	No
xxxxxxxx	xxxxxxxx	APPROVED	2021-10-19 16:25:25.310000	2021-10-19 16:28:17.819000	172509	41	188	3	99	2021-10-19 17:36:46.821000	1DF72D66	United Kingdom	United Kingdom	DATA EXPIRED	White	English	United Kingdom	Male	DATA EXPIRED
xxxxxxxx	xxxxxxxx	APPROVED	2021-10-19 16:25:30.024000	2021-10-19 16:28:51.563000	201539	47	36	0	100	2021-10-19 17:36:19.863000	1DF72D66	United Kingdom	United Kingdom	Full-Time	White	English	United Kingdom	Female	No
xxxxxxxx	xxxxxxxx	APPROVED	2021-10-19 16:25:31.430000	2021-10-19 16:27:53.256000	141826	65	56	1	98	2021-10-19 17:36:29.381000	1DF72D66	United Kingdom	United Kingdom	Not in paid work (e.g. homemaker', 'retired or disabled)	White	English	United Kingdom	Female	No
xxxxxxxx	xxxxxxxx	APPROVED	2021-10-19 16:25:52.255000	2021-10-19 16:32:08.526000	376271	34	34	0	100	2021-10-19 17:37:24.387000	1DF72D66	United Kingdom	United Kingdom	DATA EXPIRED	White	English	United Kingdom	Male	DATA EXPIRED
xxxxxxxx	xxxxxxxx	APPROVED	2021-10-19 16:25:48.740000	2021-10-19 16:27:46.718000	117978	46	332	1	100	2021-10-19 17:36:19.954000	1DF72D66	United Kingdom	United Kingdom	DATA EXPIRED	White	English	United Kingdom	Female	DATA EXPIRED
xxxxxxxx	xxxxxxxx	APPROVED	2021-10-19 16:25:52.806000	2021-10-19 16:27:51.417000	118611	55	43	0	100	2021-10-19 17:37:08.115000	1DF72D66	United Kingdom	United Kingdom	Not in paid work (e.g. homemaker', 'retired or disabled)	White	English	United Kingdom	Female	Yes
xxxxxxxx	xxxxxxxx	APPROVED	2021-10-19 16:25:57.815000	2021-10-19 16:28:44.135000	166.32	45	354	2	100	2021-10-19 17:36:20.041000	1DF72D66	United Kingdom	United Kingdom	Part-Time	White	English	United Kingdom	Female	DATA EXPIRED
xxxxxxxx	xxxxxxxx	APPROVED	2021-10-19 16:26:14.106000	2021-10-19 16:31:56.824000	342718	49	43	2	96	2021-10-19 17:37:08.214000	1DF72D66	Zimbabwe	United Kingdom	Unemployed (and job seeking)	White	English	United Kingdom	Female	Yes
xxxxxxxx	xxxxxxxx	APPROVED	2021-10-19 16:26:27.112000	2021-10-19 16:28:28.512000	121.4	30	95	1	100	2021-10-19 17:37:24.513000	1DF72D66	United Kingdom	United Kingdom	DATA EXPIRED	White	English	United Kingdom	Male	DATA EXPIRED
xxxxxxxx	xxxxxxxx	APPROVED	2021-10-19 16:27:07.667000	2021-10-19 16:31:57.832000	290165	60	93	1	100	2021-10-19 17:36:29.469000	1DF72D66	United Kingdom	United Kingdom	DATA EXPIRED	White	English	United Kingdom	Female	DATA EXPIRED
xxxxxxxx	xxxxxxxx	APPROVED	2021-10-19 16:27:09.181000	2021-10-19 16:31:13.907000	244726	29	58	0	100	2021-10-19 17:37:24.633000	1DF72D66	Italy	United Kingdom	DATA EXPIRED	White	Italian	Italy	Male	DATA EXPIRED
xxxxxxxx	xxxxxxxx	APPROVED	2021-10-19 16:27:21.239000	2021-10-19 16:29:20.576000	119337	35	61	1	100	2021-10-19 17:37:24.738000	1DF72D66	United Kingdom	United Kingdom	DATA EXPIRED	White	English	Ireland	Male	DATA EXPIRED
xxxxxxxx	xxxxxxxx	APPROVED	2021-10-19 16:27:37.294000	2021-10-19 16:31:25.778000	228484	46	443	1	100	2021-10-19 17:36:46.898000	1DF72D66	United Kingdom	United Kingdom	DATA EXPIRED	White	English	United Kingdom	Male	DATA EXPIRED
xxxxxxxx	xxxxxxxx	APPROVED	2021-10-19 16:28:25.065000	2021-10-19 16:31:32.462000	187397	37	44	0	100	2021-10-19 17:37:24.835000	1DF72D66	Bulgaria	United Kingdom	Full-Time	White	Bulgarian	Bulgaria	Male	No
xxxxxxxx	xxxxxxxx	APPROVED	2021-10-19 16:27:58.361000	2021-10-19 16:30:41.762000	163401	30	70	0	100	2021-10-19 17:36:21.046000	1DF72D66	United Kingdom	United Kingdom	Unemployed (and job seeking)	Mixed	English	United Kingdom	Male	No
xxxxxxxx	xxxxxxxx	APPROVED	2021-10-19 16:28:03.133000	2021-10-19 16:34:26.504000	383371	51	52	0	100	2021-10-19 17:37:08.310000	1DF72D66	Belgium	United Kingdom	DATA EXPIRED	White	Dutch	Belgium	Female	No
xxxxxxxx	xxxxxxxx	APPROVED	2021-10-19 16:28:25.181000	2021-10-19 16:30:50.930000	145749	41	39	0	100	2021-10-19 17:36:20.114000	1DF72D66	Portugal	United Kingdom	Full-Time	White	Portuguese	Portugal	Female	No
xxxxxxxx	xxxxxxxx	APPROVED	2021-10-19 16:28:08.915000	2021-10-19 16:30:40.816000	151901	45	574	1	100	2021-10-19 17:36:20.203000	1DF72D66	United Kingdom	United Kingdom	DATA EXPIRED	White	English	United Kingdom	Female	DATA EXPIRED
xxxxxxxx	xxxxxxxx	APPROVED	2021-10-19 16:28:26.384000	2021-10-19 16:33:33.620000	307236	47	55	1	100	2021-10-19 17:36:20.301000	1DF72D66	United Kingdom	United Kingdom	Not in paid work (e.g. homemaker', 'retired or disabled)	White	English	United Kingdom	Female	No
xxxxxxxx	xxxxxxxx	APPROVED	2021-10-19 16:28:34.496000	2021-10-19 16:55:45.671000	1631175	42	51	3	95	2021-10-19 17:36:20.389000	1DF72D66	United Kingdom	United Kingdom	Part-Time	White	English	United Kingdom	Female	Yes
xxxxxxxx	xxxxxxxx	APPROVED	2021-10-19 16:28:36.721000	2021-10-19 16:31:28.709000	171988	58	216	1	100	2021-10-19 17:36:29.554000	1DF72D66	United Kingdom	United Kingdom	Part-Time	White	English	United Kingdom	Female	No
xxxxxxxx	xxxxxxxx	APPROVED	2021-10-19 16:28:50.232000	2021-10-19 16:45:26.052000	995.82	74	60	0	100	2021-10-19 17:36:36.988000	1DF72D66	United Kingdom	United Kingdom	Other	White	English	United Kingdom	Male	No
xxxxxxxx	xxxxxxxx	APPROVED	2021-10-19 16:29:01.324000	2021-10-19 16:31:26.267000	144943	40	119	0	100	2021-10-19 17:36:20.500000	5ed2543942283e0366dadbdc	Hungary	United Kingdom	DATA EXPIRED	White	Hungarian	Hungary	Female	DATA EXPIRED
xxxxxxxx	xxxxxxxx	APPROVED	2021-10-19 16:29:06.384000	2021-10-19 16:31:48.427000	162043	42	58	0	100	2021-10-19 17:36:20.582000	1DF72D66	United Kingdom	United Kingdom	Full-Time	White	English	United Kingdom	Female	No
xxxxxxxx	xxxxxxxx	APPROVED	2021-10-19 16:29:17.014000	2021-10-19 16:33:27.412000	250398	71	91	0	100	2021-10-19 17:36:37.101000	1DF72D66	United Kingdom	United Kingdom	Not in paid work (e.g. homemaker', 'retired or disabled)	White	English	United Kingdom	Male	No
xxxxxxxx	xxxxxxxx	APPROVED	2021-10-19 16:29:19.200000	2021-10-19 16:31:11.080000	111.88	32	131	1	100	2021-10-19 17:37:24.928000	1DF72D66	United Kingdom	United Kingdom	DATA EXPIRED	White	English	United Kingdom	Male	DATA EXPIRED
xxxxxxxx	xxxxxxxx	APPROVED	2021-10-19 16:30:02.954000	2021-10-19 16:31:46.774000	103.82	47	339	2	100	2021-10-19 17:36:46.992000	1DF72D66	United Kingdom	United Kingdom	DATA EXPIRED	White	English	United Kingdom	Male	No
xxxxxxxx	xxxxxxxx	APPROVED	2021-10-19 16:30:14.798000	2021-10-19 16:38:06.896000	472098	23	52	2	97	2021-10-19 17:37:06.139000	1DF72D66	Saudi Arabia	United Kingdom	Unemployed (and job seeking)	Asian	Urdu	Pakistan	Male	Yes
xxxxxxxx	xxxxxxxx	APPROVED	2021-10-19 16:30:20.535000	2021-10-19 16:33:50.849000	210314	32	345	0	100	2021-10-19 17:36:20.706000	1DF72D66	Italy	United Kingdom	Full-Time	Other	Italian	Italy	Male	No
xxxxxxxx	xxxxxxxx	APPROVED	2021-10-19 16:30:28.995000	2021-10-19 16:33:10.999000	162004	62	29	1	99	2021-10-19 17:36:29.631000	NOCODE	United Kingdom	United Kingdom	Full-Time	White	English	United Kingdom	Female	No
xxxxxxxx	xxxxxxxx	APPROVED	2021-10-19 16:30:30.013000	2021-10-19 16:33:55.838000	205825	53	55	2	97	2021-10-19 17:37:08.432000	1DF72D66	United Kingdom	United Kingdom	Full-Time	White	English	United Kingdom	Female	No
xxxxxxxx	xxxxxxxx	APPROVED	2021-10-19 16:30:33.032000	2021-10-19 16:34:10.925000	217893	49	375	1	100	2021-10-19 17:37:08.537000	1DF72D66	United Kingdom	United Kingdom	Full-Time	White	English	United Kingdom	Female	No
xxxxxxxx	xxxxxxxx	APPROVED	2021-10-19 16:31:17.114000	2021-10-19 16:40:07.521000	530407	56	100	2	97	2021-10-19 17:37:08.634000	1DF72D66	Bulgaria	United Kingdom	DATA EXPIRED	White	Bulgarian	Bulgaria	Female	DATA EXPIRED
xxxxxxxx	xxxxxxxx	APPROVED	2021-10-19 16:31:20.445000	2021-10-19 16:33:53.741000	153296	63	52	1	100	2021-10-19 17:36:29.731000	1DF72D66	United Kingdom	United Kingdom	Not in paid work (e.g. homemaker', 'retired or disabled)	White	English	United Kingdom	Female	No
xxxxxxxx	xxxxxxxx	APPROVED	2021-10-19 16:31:42.420000	2021-10-19 16:39:24.193000	461773	56	51	1	100	2021-10-19 17:37:08.726000	1DF72D66	United Kingdom	United Kingdom	DATA EXPIRED	White	English	United Kingdom	Female	DATA EXPIRED
xxxxxxxx	xxxxxxxx	APPROVED	2021-10-19 16:31:48.725000	2021-10-19 16:36:33.657000	284932	31	49	0	100	2021-10-19 17:37:25.045000	1DF72D66	Brazil	United Kingdom	Unemployed (and job seeking)	White	Portuguese	Brazil	Male	No
xxxxxxxx	xxxxxxxx	APPROVED	2021-10-19 16:31:55.376000	2021-10-19 16:34:20.762000	145386	33	205	0	100	2021-10-19 17:37:25.200000	1DF72D66	Italy	United Kingdom	DATA EXPIRED	White	Italian	Italy	Male	DATA EXPIRED
xxxxxxxx	xxxxxxxx	APPROVED	2021-10-19 16:32:02.995000	2021-10-19 16:35:04.709000	181714	28	44	0	100	2021-10-19 17:37:25.315000	1DF72D66	United Kingdom	United Kingdom	Unemployed (and job seeking)	White	English	United Kingdom	Male	No
xxxxxxxx	xxxxxxxx	APPROVED	2021-10-19 16:32:10.389000	2021-10-19 16:37:25.230000	314841	48	62	0	100	2021-10-19 17:37:08.835000	1DF72D66	United Kingdom	United Kingdom	Other	White	English	United Kingdom	Female	Yes
xxxxxxxx	xxxxxxxx	APPROVED	2021-10-19 16:32:16.301000	2021-10-19 16:37:37.268000	320967	50	29	1	99	2021-10-19 17:37:08.950000	NOCODE	United Kingdom	United Kingdom	Other	White	English	United Kingdom	Female	No
xxxxxxxx	xxxxxxxx	APPROVED	2021-10-19 16:33:41.618000	2021-10-19 16:36:50.823000	189205	30	51	0	100	2021-10-19 17:37:25.406000	1DF72D66	United Kingdom	United Kingdom	Full-Time	White	English	United Kingdom	Male	Yes
xxxxxxxx	xxxxxxxx	APPROVED	2021-10-19 16:32:28.097000	2021-10-19 16:36:42.301000	254204	48	84	1	98	2021-10-19 17:37:09.049000	1DF72D66	United Kingdom	United Kingdom	Full-Time	White	English	United Kingdom	Female	No
xxxxxxxx	xxxxxxxx	APPROVED	2021-10-19 16:32:29.707000	2021-10-19 16:34:51.246000	141539	59	104	1	100	2021-10-19 17:36:29.826000	1DF72D66	United Kingdom	United Kingdom	Not in paid work (e.g. homemaker', 'retired or disabled)	White	Welsh	United Kingdom	Female	No
xxxxxxxx	xxxxxxxx	APPROVED	2021-10-19 16:32:53.915000	2021-10-19 16:36:17.910000	203995	51	92	1	100	2021-10-19 17:37:13.607000	1DF72D66	United Kingdom	United Kingdom	Full-Time	White	English	United Kingdom	Male	DATA EXPIRED
xxxxxxxx	xxxxxxxx	APPROVED	2021-10-19 16:33:31.427000	2021-10-19 16:36:18.572000	167145	34	52	0	100	2021-10-19 17:37:25.500000	1DF72D66	United Kingdom	United Kingdom	Full-Time	White	English	United Kingdom	Male	No
xxxxxxxx	xxxxxxxx	APPROVED	2021-10-19 16:33:36.350000	2021-10-19 16:37:58.336000	261986	41	59	0	100	2021-10-19 17:36:55.182000	1DF72D66	United Kingdom	United Kingdom	Full-Time	White	English	United Kingdom	Male	No
xxxxxxxx	xxxxxxxx	APPROVED	2021-10-19 16:33:49.999000	2021-10-19 16:37:06.910000	196911	54	71	0	100	2021-10-19 17:37:09.160000	1DF72D66	United Kingdom	United Kingdom	Not in paid work (e.g. homemaker', 'retired or disabled)	White	English	United Kingdom	Female	No
xxxxxxxx	xxxxxxxx	APPROVED	2021-10-19 16:34:13.983000	2021-10-19 16:37:27.674000	193691	58	432	0	100	2021-10-19 17:36:37.191000	1DF72D66	United Kingdom	United Kingdom	Full-Time	White	English	United Kingdom	Male	No
xxxxxxxx	xxxxxxxx	APPROVED	2021-10-19 16:34:15.458000	2021-10-19 16:37:37.047000	201589	41	404	2	100	2021-10-19 17:36:55.262000	1DF72D66	Germany	United Kingdom	Full-Time	White	English	United Kingdom	Male	DATA EXPIRED
xxxxxxxx	xxxxxxxx	APPROVED	2021-10-19 16:34:13.322000	2021-10-19 16:37:33.339000	200017	28	46	1	99	2021-10-19 17:37:25.611000	1DF72D66	Lithuania	United Kingdom	Full-Time	White	Russian	Lithuania	Male	Yes
xxxxxxxx	xxxxxxxx	APPROVED	2021-10-19 16:34:36.677000	2021-10-19 16:41:49.024000	432347	55	563	0	100	2021-10-19 17:37:09.253000	1DF72D66	United Kingdom	United Kingdom	Not in paid work (e.g. homemaker', 'retired or disabled)	White	English	United Kingdom	Female	No
xxxxxxxx	xxxxxxxx	APPROVED	2021-10-19 16:34:49.583000	2021-10-19 16:37:51.005000	181422	53	135	0	100	2021-10-19 17:36:58.387000	NOCODE	India	United Kingdom	DATA EXPIRED	Asian	Hindi	India	Male	DATA EXPIRED
xxxxxxxx	xxxxxxxx	APPROVED	2021-10-19 16:35:02.610000	2021-10-19 16:39:10.302000	247692	42	48	0	100	2021-10-19 17:36:55.349000	1DF72D66	United Kingdom	United Kingdom	Part-Time	White	English	United Kingdom	Male	No
xxxxxxxx	xxxxxxxx	APPROVED	2021-10-19 16:35:02.058000	2021-10-19 16:38:27.002000	204944	32	95	2	97	2021-10-19 17:36:20.798000	1DF72D66	Mexico	United Kingdom	Full-Time	Other	Spanish	Mexico	Male	No
xxxxxxxx	xxxxxxxx	APPROVED	2021-10-19 16:35:13.547000	2021-10-19 16:38:40.221000	206674	31	29	0	100	2021-10-19 17:36:22.156000	1DF72D66	Nigeria	United Kingdom	Due to start a new job within the next month	Black	English	Nigeria	Female	No
xxxxxxxx	xxxxxxxx	APPROVED	2021-10-19 16:35:13.591000	2021-10-19 16:37:26.615000	133024	33	365	8	97	2021-10-19 17:37:25.710000	1DF72D66	United Kingdom	United Kingdom	Full-Time	White	English	United Kingdom	Male	No
xxxxxxxx	xxxxxxxx	APPROVED	2021-10-19 16:35:31.100000	2021-10-19 16:40:34.288000	303188	61	216	1	100	2021-10-19 17:36:29.915000	1DF72D66	United Kingdom	United Kingdom	Not in paid work (e.g. homemaker', 'retired or disabled)	White	English	United Kingdom	Female	No
xxxxxxxx	xxxxxxxx	APPROVED	2021-10-19 16:35:58.622000	2021-10-19 16:40:56.933000	298311	51	42	0	100	2021-10-19 17:37:09.340000	1DF72D66	United Kingdom	United Kingdom	Not in paid work (e.g. homemaker', 'retired or disabled)	White	English	United Kingdom	Female	No
xxxxxxxx	xxxxxxxx	APPROVED	2021-10-19 16:35:54.460000	2021-10-19 16:38:46.161000	171701	52	151	1	100	2021-10-19 17:37:09.433000	1DF72D66	United Kingdom	United Kingdom	DATA EXPIRED	White	English	Ireland	Female	DATA EXPIRED
xxxxxxxx	xxxxxxxx	APPROVED	2021-10-19 16:36:27.503000	2021-10-19 16:41:34.580000	307077	35	172	1	100	2021-10-19 17:37:25.796000	1DF72D66	United Kingdom	United Kingdom	Full-Time	White	English	United Kingdom	Male	No
xxxxxxxx	xxxxxxxx	APPROVED	2021-10-19 16:36:43.923000	2021-10-19 16:44:01.506000	437583	66	70	0	100	2021-10-19 17:36:30.002000	1DF72D66	United Kingdom	United Kingdom	Not in paid work (e.g. homemaker', 'retired or disabled)	White	English	United Kingdom	Female	No
xxxxxxxx	xxxxxxxx	APPROVED	2021-10-19 16:37:20.267000	2021-10-19 16:45:17.154000	476887	28	349	1	100	2021-10-19 17:36:22.972000	1DF72D66	United Kingdom	United Kingdom	Full-Time	Asian	English	United Kingdom	Male	No
xxxxxxxx	xxxxxxxx	APPROVED	2021-10-19 16:37:26.454000	2021-10-19 16:40:49.674000	203.22	31	54	0	100	2021-10-19 17:36:21.128000	1DF72D66	Australia	United Kingdom	Due to start a new job within the next month	Mixed	English	Australia	Male	No
xxxxxxxx	xxxxxxxx	APPROVED	2021-10-19 16:37:29.743000	2021-10-19 16:41:36.420000	246677	54	52	1	99	2021-10-19 17:37:12.641000	1DF72D66	Nigeria	United Kingdom	Full-Time	Black	English	Nigeria	Female	No
xxxxxxxx	xxxxxxxx	APPROVED	2021-10-19 16:38:05.865000	2021-10-19 16:40:14.299000	128434	53	799	9	98	2021-10-19 17:37:09.542000	1DF72D66	United Kingdom	United Kingdom	Full-Time	White	English	Ireland	Female	DATA EXPIRED
xxxxxxxx	xxxxxxxx	APPROVED	2021-10-19 16:38:09.630000	2021-10-19 16:40:33.161000	143531	32	303	3	100	2021-10-19 17:36:21.409000	1DF72D66	United Kingdom	United Kingdom	Part-Time	Asian	English	United Kingdom	Female	No
xxxxxxxx	xxxxxxxx	APPROVED	2021-10-19 16:38:20.324000	2021-10-19 16:41:44.922000	204598	60	49	0	100	2021-10-19 17:36:37.278000	1DF72D66	United Kingdom	United Kingdom	Not in paid work (e.g. homemaker', 'retired or disabled)	White	English	United Kingdom	Male	No
xxxxxxxx	xxxxxxxx	APPROVED	2021-10-19 16:38:23.301000	2021-10-19 16:41:53.202000	209901	47	45	0	100	2021-10-19 17:36:55.442000	1DF72D66	United Kingdom	United Kingdom	Full-Time	White	English	United Kingdom	Male	No
xxxxxxxx	xxxxxxxx	APPROVED	2021-10-19 16:38:26.145000	2021-10-19 16:43:20.500000	294355	62	146	7	89	2021-10-19 17:36:37.359000	1DF72D66	United Kingdom	United Kingdom	Not in paid work (e.g. homemaker', 'retired or disabled)	White	English	United Kingdom	Male	No
xxxxxxxx	xxxxxxxx	APPROVED	2021-10-19 16:38:43.504000	2021-10-19 16:40:39.316000	115812	48	67	0	100	2021-10-19 17:37:09.667000	1DF72D66	United Kingdom	United Kingdom	Full-Time	White	English	United Kingdom	Female	No
xxxxxxxx	xxxxxxxx	APPROVED	2021-10-19 16:38:30.952000	2021-10-19 16:41:48.688000	197736	40	67	0	100	2021-10-19 17:36:55.520000	1DF72D66	United Kingdom	United Kingdom	Full-Time	White	English	United Kingdom	Male	No
xxxxxxxx	xxxxxxxx	APPROVED	2021-10-19 16:38:55.136000	2021-10-19 16:41:50.145000	175009	49	188	2	99	2021-10-19 17:37:09.770000	NOCODE	United Kingdom	United Kingdom	DATA EXPIRED	White	English	United Kingdom	Female	DATA EXPIRED
xxxxxxxx	xxxxxxxx	APPROVED	2021-10-19 16:39:30.828000	2021-10-19 16:41:59.292000	148464	64	206	3	98	2021-10-19 17:36:30.096000	1DF72D66	United Kingdom	United Kingdom	Other	White	English	United Kingdom	Female	No
xxxxxxxx	xxxxxxxx	APPROVED	2021-10-19 16:40:39.745000	2021-10-19 16:57:22.130000	1002385	39	405	1	100	2021-10-19 17:36:23.645000	1DF72D66	United Kingdom	United Kingdom	Other	Other	English	United Kingdom	Female	No
xxxxxxxx	xxxxxxxx	APPROVED	2021-10-19 16:40:23.559000	2021-10-19 16:43:44.524000	200965	66	58	1	100	2021-10-19 17:36:30.188000	1DF72D66	Canada	United Kingdom	Full-Time	White	English	Ireland	Female	No
xxxxxxxx	xxxxxxxx	APPROVED	2021-10-19 16:40:32.533000	2021-10-19 16:44:02.932000	210399	56	50	0	100	2021-10-19 17:37:09.894000	1DF72D66	United Kingdom	United Kingdom	Full-Time	White	English	United Kingdom	Female	No
xxxxxxxx	xxxxxxxx	APPROVED	2021-10-19 16:40:26.162000	2021-10-19 16:45:28.721000	302559	57	63	0	100	2021-10-19 17:37:10.003000	1DF72D66	United Kingdom	United Kingdom	Part-Time	White	English	United Kingdom	Female	No
xxxxxxxx	xxxxxxxx	APPROVED	2021-10-19 16:40:52.847000	2021-10-19 16:46:58.501000	365654	64	91	1	100	2021-10-19 17:36:30.381000	1DF72D66	United Kingdom	United Kingdom	Not in paid work (e.g. homemaker', 'retired or disabled)	White	English	United Kingdom	Female	DATA EXPIRED
xxxxxxxx	xxxxxxxx	APPROVED	2021-10-19 16:40:41.160000	2021-10-19 16:48:35.876000	474716	63	82	2	98	2021-10-19 17:36:30.278000	1DF72D66	United Kingdom	United Kingdom	DATA EXPIRED	White	English	United Kingdom	Female	DATA EXPIRED
xxxxxxxx	xxxxxxxx	APPROVED	2021-10-19 16:41:05.201000	2021-10-19 16:47:16.800000	371599	50	60	0	100	2021-10-19 17:37:13.733000	1DF72D66	United Kingdom	United Kingdom	Other	White	English	United Kingdom	Male	No
xxxxxxxx	xxxxxxxx	APPROVED	2021-10-19 16:41:16.460000	2021-10-19 16:44:45.087000	208627	48	58	0	100	2021-10-19 17:37:10.100000	NOCODE	United Kingdom	United Kingdom	Part-Time	White	English	United Kingdom	Female	No
xxxxxxxx	xxxxxxxx	APPROVED	2021-10-19 16:42:14.991000	2021-10-19 16:45:38.250000	203259	79	441	2	100	2021-10-19 17:36:37.473000	1DF72D66	United Kingdom	United Kingdom	Not in paid work (e.g. homemaker', 'retired or disabled)	White	English	United Kingdom	Male	DATA EXPIRED
xxxxxxxx	xxxxxxxx	APPROVED	2021-10-19 16:42:14.215000	2021-10-19 16:45:05.521000	171306	59	134	0	100	2021-10-19 17:36:37.559000	1DF72D66	United Kingdom	United Kingdom	DATA EXPIRED	White	English	United Kingdom	Male	DATA EXPIRED
xxxxxxxx	xxxxxxxx	APPROVED	2021-10-19 16:42:24.856000	2021-10-19 16:53:02.030000	637174	76	410	6	98	2021-10-19 17:36:30.453000	1DF72D66	United Kingdom	United Kingdom	DATA EXPIRED	White	English	United Kingdom	Female	DATA EXPIRED
xxxxxxxx	xxxxxxxx	APPROVED	2021-10-19 16:43:05.912000	2021-10-19 16:50:56.914000	471002	75	184	1	100	2021-10-19 17:36:30.534000	1DF72D66	United Kingdom	United Kingdom	DATA EXPIRED	White	English	United Kingdom	Female	DATA EXPIRED
xxxxxxxx	xxxxxxxx	APPROVED	2021-10-19 16:43:06.617000	2021-10-19 16:47:07.070000	240453	54	4	0	100	2021-10-19 17:37:10.199000	833AEF05	United Kingdom	United Kingdom	Not in paid work (e.g. homemaker', 'retired or disabled)	White	English	United Kingdom	Female	No
xxxxxxxx	xxxxxxxx	APPROVED	2021-10-19 16:43:11.604000	2021-10-19 16:49:26.594000	374.99	51	65	0	100	2021-10-19 17:37:13.825000	1DF72D66	United Kingdom	United Kingdom	Part-Time	White	English	United Kingdom	Male	No
xxxxxxxx	xxxxxxxx	APPROVED	2021-10-19 16:43:12.338000	2021-10-19 16:46:57.430000	225092	67	88	0	100	2021-10-19 17:36:30.617000	1DF72D66	United Kingdom	United Kingdom	DATA EXPIRED	White	English	United Kingdom	Female	No
xxxxxxxx	xxxxxxxx	APPROVED	2021-10-19 16:43:45.638000	2021-10-19 16:45:01.018000	75.38	42	384	0	100	2021-10-19 17:36:55.610000	1DF72D66	United Kingdom	United Kingdom	Full-Time	White	English	United Kingdom	Male	No
xxxxxxxx	xxxxxxxx	APPROVED	2021-10-19 16:44:26.536000	2021-10-19 16:51:48.008000	441472	55	76	1	100	2021-10-19 17:37:10.299000	1DF72D66	United Kingdom	United Kingdom	Not in paid work (e.g. homemaker', 'retired or disabled)	White	English	United Kingdom	Female	No
xxxxxxxx	xxxxxxxx	APPROVED	2021-10-19 16:44:17.108000	2021-10-19 16:46:19.391000	122283	62	167	0	100	2021-10-19 17:36:37.638000	1DF72D66	United Kingdom	United Kingdom	Not in paid work (e.g. homemaker', 'retired or disabled)	White	English	United Kingdom	Male	No
xxxxxxxx	xxxxxxxx	APPROVED	2021-10-19 16:44:33.949000	2021-10-19 16:48:53.313000	259364	72	146	1	99	2021-10-19 17:36:37.755000	1DF72D66	United Kingdom	United Kingdom	Full-Time	White	English	United Kingdom	Male	No
xxxxxxxx	xxxxxxxx	APPROVED	2021-10-19 16:44:36.906000	2021-10-19 16:46:29.951000	113045	47	115	0	100	2021-10-19 17:36:55.678000	1DF72D66	United Kingdom	United Kingdom	DATA EXPIRED	White	English	United Kingdom	Male	DATA EXPIRED
xxxxxxxx	xxxxxxxx	APPROVED	2021-10-19 16:44:52.545000	2021-10-19 16:50:31.530000	338985	63	135	0	100	2021-10-19 17:36:37.859000	1DF72D66	United Kingdom	United Kingdom	DATA EXPIRED	White	English	United Kingdom	Male	DATA EXPIRED
xxxxxxxx	xxxxxxxx	APPROVED	2021-10-19 16:45:44.636000	2021-10-19 16:48:32.504000	167868	42	122	1	100	2021-10-19 17:36:55.755000	1DF72D66	United Kingdom	United Kingdom	Full-Time	White	English	United Kingdom	Male	No
xxxxxxxx	xxxxxxxx	APPROVED	2021-10-19 16:45:46.925000	2021-10-19 16:49:42.426000	235501	40	12	0	100	2021-10-19 17:36:55.829000	1DF72D66	Bulgaria	United Kingdom	Full-Time	White	Bulgarian	Bulgaria	Male	No
xxxxxxxx	xxxxxxxx	APPROVED	2021-10-19 16:45:53.460000	2021-10-19 16:49:25.128000	211668	48	449	2	100	2021-10-19 17:37:10.443000	1DF72D66	United Kingdom	United Kingdom	Not in paid work (e.g. homemaker', 'retired or disabled)	White	English	United Kingdom	Female	No
xxxxxxxx	xxxxxxxx	APPROVED	2021-10-19 16:45:57.183000	2021-10-19 16:49:36.559000	219376	39	122	0	100	2021-10-19 17:36:55.955000	1DF72D66	Australia	United Kingdom	Full-Time	White	English	Australia	Male	No
xxxxxxxx	xxxxxxxx	APPROVED	2021-10-19 16:46:10.741000	2021-10-19 16:50:09.918000	239177	61	102	0	100	2021-10-19 17:36:30.701000	1DF72D66	United Kingdom	United Kingdom	Part-Time	White	English	United Kingdom	Female	No
xxxxxxxx	xxxxxxxx	APPROVED	2021-10-19 16:46:20.719000	2021-10-19 16:53:31.407000	430688	52	67	0	100	2021-10-19 17:37:10.565000	NOCODE	United Kingdom	United Kingdom	Other	White	English	United Kingdom	Female	No
xxxxxxxx	xxxxxxxx	APPROVED	2021-10-19 16:46:45.375000	2021-10-19 16:50:51.464000	246089	48	241	0	100	2021-10-19 17:37:10.664000	1DF72D66	United Kingdom	United Kingdom	Part-Time	White	English	United Kingdom	Female	No
xxxxxxxx	xxxxxxxx	APPROVED	2021-10-19 16:46:40.160000	2021-10-19 16:51:22.216000	282056	62	343	6	98	2021-10-19 17:36:30.780000	1DF72D66	United Kingdom	United Kingdom	DATA EXPIRED	White	English	United Kingdom	Female	DATA EXPIRED
xxxxxxxx	xxxxxxxx	APPROVED	2021-10-19 16:46:48.806000	2021-10-19 16:49:40.258000	171452	41	83	1	98	2021-10-19 17:36:56.044000	1DF72D66	United Kingdom	United Kingdom	Full-Time	White	English	United Kingdom	Male	No
xxxxxxxx	xxxxxxxx	APPROVED	2021-10-19 16:46:56.172000	2021-10-19 16:54:04.691000	428519	67	210	2	99	2021-10-19 17:36:37.967000	https://app.prolific.co/submissions/complete?cc=1DF72D66	United Kingdom	United Kingdom	DATA EXPIRED	White	English	United Kingdom	Male	DATA EXPIRED
xxxxxxxx	xxxxxxxx	APPROVED	2021-10-19 16:46:55.647000	2021-10-19 16:48:33.385000	97738	21	55	1	100	2021-10-19 17:37:06.241000	1DF72D66	Uzbekistan	United Kingdom	Full-Time	Asian	Russian	Uzbekistan	Male	Yes
xxxxxxxx	xxxxxxxx	APPROVED	2021-10-19 16:47:00.748000	2021-10-19 16:48:23.093000	82345	25	114	1	100	2021-10-19 17:36:15.602000	1DF72D66	United Kingdom	United Kingdom	Full-Time	Mixed	English	United Kingdom	Male	No
xxxxxxxx	xxxxxxxx	APPROVED	2021-10-19 16:47:17.930000	2021-10-19 16:49:44.833000	146903	34	85	2	98	2021-10-19 17:36:23.057000	1DF72D66	Philippines	United Kingdom	Full-Time	Asian	Tagalog-Filipino	Philippines	Male	No
xxxxxxxx	xxxxxxxx	APPROVED	2021-10-19 16:47:26.116000	2021-10-19 16:50:04.504000	158388	47	155	0	100	2021-10-19 17:36:56.131000	1DF72D66	United Kingdom	United Kingdom	DATA EXPIRED	White	English	United Kingdom	Male	No
xxxxxxxx	xxxxxxxx	APPROVED	2021-10-19 16:47:47.766000	2021-10-19 16:50:10.161000	142395	60	74	0	100	2021-10-19 17:36:30.865000	1DF72D66	Canada	United Kingdom	Full-Time	White	English	Canada	Female	No
xxxxxxxx	xxxxxxxx	APPROVED	2021-10-19 16:48:26.228000	2021-10-19 16:50:21.906000	115678	18	27	1	99	2021-10-19 17:37:06.388000	1DF72D66	United Kingdom	United Kingdom	Part-Time	Asian	English	United Kingdom	Male	Yes
xxxxxxxx	xxxxxxxx	APPROVED	2021-10-19 16:48:27.120000	2021-10-19 16:51:19.632000	172512	49	149	0	100	2021-10-19 17:37:13.932000	1DF72D66	United Kingdom	United Kingdom	Part-Time	White	English	United Kingdom	Male	No
xxxxxxxx	xxxxxxxx	APPROVED	2021-10-19 16:48:33.206000	2021-10-19 16:52:10.652000	217446	42	95	0	100	2021-10-19 17:36:56.230000	1DF72D66	United Kingdom	United Kingdom	Unemployed (and job seeking)	White	English	United Kingdom	Male	No
xxxxxxxx	xxxxxxxx	APPROVED	2021-10-19 16:48:35.782000	2021-10-19 16:51:12.230000	156448	56	662	13	97	2021-10-19 17:37:14.035000	1DF72D66	United Kingdom	United Kingdom	DATA EXPIRED	White	English	United Kingdom	Male	DATA EXPIRED
xxxxxxxx	xxxxxxxx	APPROVED	2021-10-19 16:48:45.343000	2021-10-19 16:51:38.482000	173139	65	128	1	100	2021-10-19 17:36:38.052000	1DF72D66	United Kingdom	United Kingdom	DATA EXPIRED	White	English	United Kingdom	Male	DATA EXPIRED
xxxxxxxx	xxxxxxxx	APPROVED	2021-10-19 16:48:53.407000	2021-10-19 16:51:56.784000	183377	46	50	1	100	2021-10-19 17:36:56.314000	1DF72D66	Australia	United Kingdom	Full-Time	White	English	Macedonia	Male	No
xxxxxxxx	xxxxxxxx	APPROVED	2021-10-19 16:48:55.982000	2021-10-19 16:59:13.851000	617869	65	54	0	100	2021-10-19 17:36:38.136000	1DF72D66	United Kingdom	United Kingdom	DATA EXPIRED	White	English	United Kingdom	Male	DATA EXPIRED
xxxxxxxx	xxxxxxxx	APPROVED	2021-10-19 16:49:37.356000	2021-10-19 16:52:51.449000	194093	52	63	0	100	2021-10-19 17:37:14.182000	1DF72D66	United Kingdom	United Kingdom	Full-Time	White	English	United Kingdom	Male	No
xxxxxxxx	xxxxxxxx	APPROVED	2021-10-19 16:49:40.419000	2021-10-19 16:52:06.532000	146113	49	128	0	100	2021-10-19 17:37:14.275000	NOCODE	United Kingdom	United Kingdom	Other	White	English	United Kingdom	Male	No
xxxxxxxx	xxxxxxxx	APPROVED	2021-10-19 16:50:07.533000	2021-10-19 16:56:01.857000	354324	37	451	0	100	2021-10-19 17:36:23.138000	1DF72D66	United Kingdom	United Kingdom	Full-Time	Asian	Bengali	United Kingdom	Male	No
xxxxxxxx	xxxxxxxx	APPROVED	2021-10-19 16:50:10.367000	2021-10-19 16:53:24.348000	193981	65	363	1	100	2021-10-19 17:36:38.218000	1DF72D66	United Kingdom	United Kingdom	Not in paid work (e.g. homemaker', 'retired or disabled)	White	English	United Kingdom	Male	No
xxxxxxxx	xxxxxxxx	APPROVED	2021-10-19 16:50:21.925000	2021-10-19 16:53:00.388000	158463	55	41	1	99	2021-10-19 17:37:10.756000	1DF72D66	United Kingdom	United Kingdom	Full-Time	White	English	United Kingdom	Female	No
xxxxxxxx	xxxxxxxx	APPROVED	2021-10-19 16:50:23.746000	2021-10-19 16:52:44.080000	140334	48	214	3	99	2021-10-19 17:37:10.855000	1DF72D66	United Kingdom	United Kingdom	DATA EXPIRED	White	English	United Kingdom	Female	DATA EXPIRED
xxxxxxxx	xxxxxxxx	APPROVED	2021-10-19 16:50:34.859000	2021-10-19 16:52:40.421000	125562	38	38	0	100	2021-10-19 17:36:56.399000	1DF72D66	DATA EXPIRED	United Kingdom	DATA EXPIRED	White	English	United Kingdom	Male	No
xxxxxxxx	xxxxxxxx	APPROVED	2021-10-19 16:50:44.590000	2021-10-19 16:52:57.396000	132806	56	383	5	99	2021-10-19 17:37:14.383000	1DF72D66	United Kingdom	United Kingdom	Full-Time	White	English	United Kingdom	Male	No
xxxxxxxx	xxxxxxxx	APPROVED	2021-10-19 16:50:46.516000	2021-10-19 16:54:38.071000	231555	60	333	5	98	2021-10-19 17:36:30.992000	1DF72D66	United Kingdom	United Kingdom	DATA EXPIRED	White	English	United Kingdom	Female	No
xxxxxxxx	xxxxxxxx	APPROVED	2021-10-19 16:51:07.883000	2021-10-19 16:55:57.814000	289931	60	61	0	100	2021-10-19 17:36:31.095000	1DF72D66	United Kingdom	United Kingdom	Full-Time	White	English	United Kingdom	Female	No
xxxxxxxx	xxxxxxxx	APPROVED	2021-10-19 16:51:08.807000	2021-10-19 16:55:06.603000	237796	67	75	1	100	2021-10-19 17:36:31.195000	1DF72D66	United Kingdom	United Kingdom	Not in paid work (e.g. homemaker', 'retired or disabled)	White	English	United Kingdom	Female	No
xxxxxxxx	xxxxxxxx	APPROVED	2021-10-19 16:51:16.935000	2021-10-19 16:54:25.240000	188305	52	187	6	96	2021-10-19 17:37:10.953000	NOCODE	United Kingdom	United Kingdom	DATA EXPIRED	White	English	United Kingdom	Female	DATA EXPIRED
xxxxxxxx	xxxxxxxx	APPROVED	2021-10-19 16:51:41.070000	2021-10-19 16:56:26.367000	285297	59	16	0	100	2021-10-19 17:36:38.338000	1DF72D66	United Kingdom	United Kingdom	DATA EXPIRED	White	English	Ireland	Male	DATA EXPIRED
xxxxxxxx	xxxxxxxx	APPROVED	2021-10-19 16:52:05.012000	2021-10-19 16:54:15.716000	130704	49	481	1	100	2021-10-19 17:37:11.054000	1DF72D66	United Kingdom	United Kingdom	DATA EXPIRED	White	English	United Kingdom	Female	DATA EXPIRED
xxxxxxxx	xxxxxxxx	APPROVED	2021-10-19 16:52:19.205000	2021-10-19 16:56:28.071000	248866	65	745	6	99	2021-10-19 17:36:31.290000	1DF72D66	United Kingdom	United Kingdom	Not in paid work (e.g. homemaker', 'retired or disabled)	White	English	United Kingdom	Female	No
xxxxxxxx	xxxxxxxx	APPROVED	2021-10-19 16:52:40.731000	2021-10-19 16:55:12.852000	152121	21	67	0	100	2021-10-19 17:36:15.670000	1DF72D66	United Kingdom	United Kingdom	Unemployed (and job seeking)	Mixed	English	United Kingdom	Male	No
xxxxxxxx	xxxxxxxx	APPROVED	2021-10-19 16:53:18.106000	2021-10-19 16:58:46.071000	327965	34	60	1	100	2021-10-19 17:36:21.515000	1DF72D66	United Kingdom	United Kingdom	Other	Asian	English	United Kingdom	Female	No
xxxxxxxx	xxxxxxxx	APPROVED	2021-10-19 16:57:14.586000	2021-10-19 17:00:34.490000	199904	26	55	0	100	2021-10-19 17:36:59.380000	1DF72D66	United Kingdom	United Kingdom	Part-Time	Other	Gujarati	United Kingdom	Male	No
xxxxxxxx	xxxxxxxx	APPROVED	2021-10-19 16:53:41.267000	2021-10-19 16:59:03.245000	321978	48	52	0	100	2021-10-19 17:37:14.487000	1DF72D66	United Kingdom	United Kingdom	Full-Time	White	English	United Kingdom	Male	No
xxxxxxxx	xxxxxxxx	APPROVED	2021-10-19 16:54:09.472000	2021-10-19 17:01:22.562000	433.09	61	1393	24	97	2021-10-19 17:36:38.438000	1DF72D66	United Kingdom	United Kingdom	Part-Time	White	English	United Kingdom	Male	No
xxxxxxxx	xxxxxxxx	APPROVED	2021-10-19 16:54:12.278000	2021-10-19 16:56:52.813000	160535	52	262	2	99	2021-10-19 17:36:58.481000	1DF72D66	United Kingdom	United Kingdom	Full-Time	Asian	English	United Kingdom	Male	No
xxxxxxxx	xxxxxxxx	APPROVED	2021-10-19 16:58:18.937000	2021-10-19 17:01:02.823000	163886	66	572	7	97	2021-10-19 17:37:19.776000	1DF72D66	India	United Kingdom	DATA EXPIRED	Asian	Hindi	United Kingdom	Male	DATA EXPIRED
xxxxxxxx	xxxxxxxx	APPROVED	2021-10-19 16:54:44.733000	2021-10-19 16:59:20.773000	276.04	67	191	3	99	2021-10-19 17:36:31.390000	1DF72D66	United Kingdom	United Kingdom	Not in paid work (e.g. homemaker', 'retired or disabled)	White	English	United Kingdom	Female	No
xxxxxxxx	xxxxxxxx	APPROVED	2021-10-19 16:54:50.079000	2021-10-19 17:01:18.151000	388072	52	299	0	100	2021-10-19 17:37:11.167000	1DF72D66	United Kingdom	United Kingdom	Not in paid work (e.g. homemaker', 'retired or disabled)	White	English	United Kingdom	Female	No
xxxxxxxx	xxxxxxxx	APPROVED	2021-10-19 16:55:08.413000	2021-10-19 17:01:18.251000	369838	66	81	1	100	2021-10-19 17:36:31.543000	1DF72D66	United Kingdom	United Kingdom	Part-Time	White	English	United Kingdom	Female	No
xxxxxxxx	xxxxxxxx	APPROVED	2021-10-19 16:55:06.180000	2021-10-19 16:57:40.710000	154.53	62	70	0	100	2021-10-19 17:36:31.629000	1DF72D66	United Kingdom	United Kingdom	Not in paid work (e.g. homemaker', 'retired or disabled)	White	English	United Kingdom	Female	No
xxxxxxxx	xxxxxxxx	APPROVED	2021-10-19 16:55:07.313000	2021-10-19 16:58:11.316000	184003	51	1332	4	100	2021-10-19 17:37:11.277000	1DF72D66	United Kingdom	United Kingdom	Not in paid work (e.g. homemaker', 'retired or disabled)	White	English	United Kingdom	Female	No
xxxxxxxx	xxxxxxxx	APPROVED	2021-10-19 16:55:55.952000	2021-10-19 16:59:10.617000	194665	38	82	1	99	2021-10-19 17:36:56.495000	1DF72D66	United Kingdom	United Kingdom	Unemployed (and job seeking)	White	English	United Kingdom	Male	No
xxxxxxxx	xxxxxxxx	APPROVED	2021-10-19 16:56:03.919000	2021-10-19 17:01:03.037000	299118	42	112	1	100	2021-10-19 17:37:20.086000	1DF72D66	Brazil	United Kingdom	DATA EXPIRED	Asian	Japanese	United Kingdom	Female	DATA EXPIRED
xxxxxxxx	xxxxxxxx	APPROVED	2021-10-19 16:56:07.830000	2021-10-19 16:58:49.148000	161318	45	50	0	100	2021-10-19 17:36:56.575000	1DF72D66	United Kingdom	United Kingdom	Full-Time	White	English	United Kingdom	Male	No
xxxxxxxx	xxxxxxxx	APPROVED	2021-10-19 16:57:38.102000	2021-10-19 17:00:14.627000	156525	31	440	1	100	2021-10-19 17:36:21.601000	1DF72D66	United Kingdom	United Kingdom	DATA EXPIRED	Asian	English	United Kingdom	Female	DATA EXPIRED
xxxxxxxx	xxxxxxxx	APPROVED	2021-10-19 16:58:15.365000	2021-10-19 17:02:09.190000	233825	52	55	1	100	2021-10-19 17:37:11.375000	1DF72D66	United Kingdom	United Kingdom	Part-Time	White	English	United Kingdom	Female	No
xxxxxxxx	xxxxxxxx	APPROVED	2021-10-19 16:58:22.019000	2021-10-19 17:06:02.400000	460381	58	32	0	100	2021-10-19 17:36:31.709000	https://app.prolific.co/submissions/complete?cc=1DF72D66	United Kingdom	United Kingdom	Part-Time	White	English	United Kingdom	Female	No
xxxxxxxx	xxxxxxxx	APPROVED	2021-10-19 16:59:13.912000	2021-10-19 17:03:41.820000	267908	48	77	1	100	2021-10-19 17:37:11.487000	1DF72D66	United Kingdom	United Kingdom	Not in paid work (e.g. homemaker', 'retired or disabled)	White	English	United Kingdom	Female	No
xxxxxxxx	xxxxxxxx	APPROVED	2021-10-19 16:59:39.138000	2021-10-19 17:03:51.152000	252014	52	137	3	98	2021-10-19 17:37:11.603000	1DF72D66	United Kingdom	United Kingdom	DATA EXPIRED	White	English	United Kingdom	Female	DATA EXPIRED
xxxxxxxx	xxxxxxxx	APPROVED	2021-10-19 16:59:44.402000	2021-10-19 17:05:32.152000	347.75	50	27	0	100	2021-10-19 17:37:14.578000	1DF72D66	United Kingdom	United Kingdom	Full-Time	White	English	United Kingdom	Male	No
xxxxxxxx	xxxxxxxx	APPROVED	2021-10-19 17:01:09.182000	2021-10-19 17:07:16.491000	367309	56	62	3	96	2021-10-19 17:37:11.716000	1DF72D66	United Kingdom	United Kingdom	Full-Time	White	English	United Kingdom	Female	No
xxxxxxxx	xxxxxxxx	APPROVED	2021-10-19 17:00:05.145000	2021-10-19 17:02:48.953000	163808	51	55	1	100	2021-10-19 17:37:11.817000	1DF72D66	United Kingdom	United Kingdom	Not in paid work (e.g. homemaker', 'retired or disabled)	White	English	United Kingdom	Female	No
xxxxxxxx	xxxxxxxx	APPROVED	2021-10-19 17:00:35.109000	2021-10-19 17:02:42.873000	127764	45	449	2	100	2021-10-19 17:36:56.706000	1DF72D66	United Kingdom	United Kingdom	Full-Time	White	English	United Kingdom	Male	No
xxxxxxxx	xxxxxxxx	APPROVED	2021-10-19 17:00:53.532000	2021-10-19 17:03:39.919000	166387	39	1029	5	100	2021-10-19 17:36:56.784000	1DF72D66	United Kingdom	United Kingdom	DATA EXPIRED	White	English	United Kingdom	Male	DATA EXPIRED
xxxxxxxx	xxxxxxxx	APPROVED	2021-10-19 17:00:53.770000	2021-10-19 17:05:54.582000	300812	52	197	4	98	2021-10-19 17:37:14.683000	1DF72D66	United Kingdom	United Kingdom	Full-Time	White	English	United Kingdom	Male	No
xxxxxxxx	xxxxxxxx	APPROVED	2021-10-19 17:01:23.723000	2021-10-19 17:04:01.651000	157928	52	52	0	100	2021-10-19 17:37:11.925000	1DF72D66	United Kingdom	United Kingdom	Not in paid work (e.g. homemaker', 'retired or disabled)	White	English	United Kingdom	Female	No
xxxxxxxx	xxxxxxxx	APPROVED	2021-10-19 17:01:44.608000	2021-10-19 17:11:02.151000	557543	56	284	2	100	2021-10-19 17:37:12.041000	1DF72D66	United Kingdom	United Kingdom	DATA EXPIRED	White	English	United Kingdom	Female	DATA EXPIRED
xxxxxxxx	xxxxxxxx	APPROVED	2021-10-19 17:01:43.841000	2021-10-19 17:04:19.953000	156112	61	119	0	100	2021-10-19 17:36:31.798000	1df72d66	United Kingdom	United Kingdom	DATA EXPIRED	White	English	United Kingdom	Female	DATA EXPIRED
xxxxxxxx	xxxxxxxx	APPROVED	2021-10-19 17:01:50.552000	2021-10-19 17:07:41.644000	351092	73	74	0	100	2021-10-19 17:36:31.905000	1DF72D66	United Kingdom	United Kingdom	DATA EXPIRED	White	English	United Kingdom	Female	DATA EXPIRED
xxxxxxxx	xxxxxxxx	APPROVED	2021-10-19 17:02:11.251000	2021-10-19 17:06:00.750000	229499	53	693	2	100	2021-10-19 17:37:12.155000	1DF72D66	Cyprus	United Kingdom	DATA EXPIRED	White	English	United Kingdom	Female	DATA EXPIRED
xxxxxxxx	xxxxxxxx	APPROVED	2021-10-19 17:02:10.903000	2021-10-19 17:09:32.907000	442004	72	402	4	99	2021-10-19 17:36:38.544000	1DF72D66	United Kingdom	United Kingdom	DATA EXPIRED	White	English	United Kingdom	Male	DATA EXPIRED
xxxxxxxx	xxxxxxxx	APPROVED	2021-10-19 17:02:23.466000	2021-10-19 17:04:46.389000	142923	69	130	1	100	2021-10-19 17:36:38.634000	1DF72D66	United Kingdom	United Kingdom	DATA EXPIRED	White	English	United Kingdom	Male	DATA EXPIRED
xxxxxxxx	xxxxxxxx	APPROVED	2021-10-19 17:02:45.441000	2021-10-19 17:07:20.117000	274676	50	67	0	100	2021-10-19 17:37:12.275000	1DF72D66	United Kingdom	United Kingdom	Not in paid work (e.g. homemaker', 'retired or disabled)	White	English	United Kingdom	Female	No
xxxxxxxx	xxxxxxxx	APPROVED	2021-10-19 17:02:54.560000	2021-10-19 17:06:31.018000	216458	61	554	2	100	2021-10-19 17:36:31.995000	1DF72D66	United Kingdom	United Kingdom	Part-Time	White	English	United Kingdom	Female	DATA EXPIRED
xxxxxxxx	xxxxxxxx	APPROVED	2021-10-19 17:02:52.090000	2021-10-19 17:06:11.484000	199394	50	80	1	100	2021-10-19 17:37:14.804000	1DF72D66	United Kingdom	United Kingdom	Full-Time	White	English	United Kingdom	Male	No
xxxxxxxx	xxxxxxxx	APPROVED	2021-10-19 17:02:53.378000	2021-10-19 17:06:16.262000	202884	65	37	0	100	2021-10-19 17:36:32.080000	1DF72D66	United Kingdom	United Kingdom	DATA EXPIRED	White	English	United Kingdom	Female	DATA EXPIRED
xxxxxxxx	xxxxxxxx	APPROVED	2021-10-19 17:02:59.236000	2021-10-19 17:06:52.253000	233017	52	152	0	100	2021-10-19 17:37:12.380000	1DF72D66	United Kingdom	United Kingdom	Full-Time	White	English	United Kingdom	Female	No
xxxxxxxx	xxxxxxxx	APPROVED	2021-10-19 17:03:04.825000	2021-10-19 17:05:40.214000	155389	32	112	0	100	2021-10-19 17:36:21.687000	1DF72D66	United Kingdom	United Kingdom	Full-Time	Asian	Bengali	United Kingdom	Female	No
xxxxxxxx	xxxxxxxx	APPROVED	2021-10-19 17:03:03.123000	2021-10-19 17:04:37.917000	94794	76	288	3	99	2021-10-19 17:36:38.717000	1DF72D66	United Kingdom	United Kingdom	Not in paid work (e.g. homemaker', 'retired or disabled)	White	English	United Kingdom	Male	No
xxxxxxxx	xxxxxxxx	APPROVED	2021-10-19 17:04:09.501000	2021-10-19 17:12:04.691000	475.19	58	85	0	100	2021-10-19 17:36:32.180000	1DF72D66	United Kingdom	United Kingdom	Not in paid work (e.g. homemaker', 'retired or disabled)	White	English	United Kingdom	Female	No
xxxxxxxx	xxxxxxxx	APPROVED	2021-10-19 17:03:57.962000	2021-10-19 17:06:35.697000	157735	42	894	1	100	2021-10-19 17:36:56.864000	1DF72D66	United Kingdom	United Kingdom	DATA EXPIRED	White	English	United Kingdom	Male	DATA EXPIRED
xxxxxxxx	xxxxxxxx	APPROVED	2021-10-19 17:04:17.432000	2021-10-19 17:07:38.945000	201513	38	56	1	99	2021-10-19 17:36:56.964000	1DF72D66	United Kingdom	United Kingdom	Full-Time	White	English	United Kingdom	Male	No
xxxxxxxx	xxxxxxxx	APPROVED	2021-10-19 17:04:48.423000	2021-10-19 17:07:35.951000	167528	70	51	0	100	2021-10-19 17:36:32.290000	1DF72D66	United Kingdom	United Kingdom	Part-Time	White	English	United Kingdom	Female	No
xxxxxxxx	xxxxxxxx	APPROVED	2021-10-19 17:04:48.373000	2021-10-19 17:12:01.203000	432.83	69	194	2	100	2021-10-19 17:36:32.388000	1DF72D66	United Kingdom	United Kingdom	DATA EXPIRED	White	English	United Kingdom	Female	DATA EXPIRED
xxxxxxxx	xxxxxxxx	APPROVED	2021-10-19 17:05:03.368000	2021-10-19 17:07:46.119000	162751	48	19	0	100	2021-10-19 17:37:14.901000	1DF72D66	United Kingdom	United Kingdom	Full-Time	White	English	United Kingdom	Male	No
xxxxxxxx	xxxxxxxx	APPROVED	2021-10-19 17:05:05.337000	2021-10-19 17:10:15.625000	310288	33	47	0	100	2021-10-19 17:36:21.777000	1DF72D66	United Kingdom	United Kingdom	Full-Time	Asian	DATA EXPIRED	United Kingdom	Female	No
xxxxxxxx	xxxxxxxx	APPROVED	2021-10-19 17:06:07.568000	2021-10-19 17:10:29.308000	261.74	38	150	0	100	2021-10-19 17:36:57.045000	1DF72D66	United Kingdom	United Kingdom	Full-Time	White	Welsh	United Kingdom	Male	No
xxxxxxxx	xxxxxxxx	APPROVED	2021-10-19 17:10:27.267000	2021-10-19 17:17:07.923000	400656	39	65	0	100	2021-10-19 17:37:20.195000	1DF72D66	United Kingdom	United Kingdom	Not in paid work (e.g. homemaker', 'retired or disabled)	Asian	English	United Kingdom	Female	No
xxxxxxxx	xxxxxxxx	APPROVED	2021-10-19 17:06:38.308000	2021-10-19 17:09:56.377000	198069	63	85	0	100	2021-10-19 17:36:38.812000	1DF72D66	United Kingdom	United Kingdom	Part-Time	White	English	United Kingdom	Male	No
xxxxxxxx	xxxxxxxx	APPROVED	2021-10-19 17:06:38.750000	2021-10-19 17:09:17.847000	159097	38	123	0	100	2021-10-19 17:36:57.134000	1DF72D66	United Kingdom	United Kingdom	Full-Time	White	English	United Kingdom	Male	No
xxxxxxxx	xxxxxxxx	APPROVED	2021-10-19 17:06:45.324000	2021-10-19 17:08:56.685000	131361	43	295	6	97	2021-10-19 17:36:57.230000	1DF72D66	United Kingdom	United Kingdom	Full-Time	White	English	United Kingdom	Male	No
xxxxxxxx	xxxxxxxx	APPROVED	2021-10-19 17:06:49.890000	2021-10-19 17:11:42.531000	292641	51	245	2	100	2021-10-19 17:37:18.238000	1DF72D66	Philippines	United Kingdom	DATA EXPIRED	Asian	Tagalog-Filipino	United Kingdom	Female	No
xxxxxxxx	xxxxxxxx	APPROVED	2021-10-19 17:07:32.183000	2021-10-19 17:10:06.612000	154429	47	42	1	100	2021-10-19 17:36:57.309000	1DF72D66	United Kingdom	United Kingdom	Part-Time	White	English	United Kingdom	Male	No
xxxxxxxx	xxxxxxxx	APPROVED	2021-10-19 17:07:56.457000	2021-10-19 17:13:34.883000	338426	49	66	0	100	2021-10-19 17:36:58.574000	1DF72D66	United Kingdom	United Kingdom	Full-Time	Asian	English	United Kingdom	Male	No
xxxxxxxx	xxxxxxxx	APPROVED	2021-10-19 17:08:34.679000	2021-10-19 17:12:01.797000	207118	64	113	1	100	2021-10-19 17:36:38.911000	1DF72D66	United Kingdom	United Kingdom	Not in paid work (e.g. homemaker', 'retired or disabled)	White	English	United Kingdom	Male	DATA EXPIRED
xxxxxxxx	xxxxxxxx	APPROVED	2021-10-19 17:09:05.676000	2021-10-19 17:13:52.492000	286816	40	436	3	100	2021-10-19 17:37:17.959000	1DF72D66	Bangladesh	United Kingdom	DATA EXPIRED	Asian	English	United Kingdom	Male	DATA EXPIRED
xxxxxxxx	xxxxxxxx	APPROVED	2021-10-19 17:09:25.576000	2021-10-19 17:15:10.974000	345398	58	80	0	100	2021-10-19 17:36:32.470000	1DF72D66	United Kingdom	United Kingdom	Part-Time	White	English	United Kingdom	Female	No
xxxxxxxx	xxxxxxxx	APPROVED	2021-10-19 17:09:45.977000	2021-10-19 17:15:51.645000	365668	46	79	1	99	2021-10-19 17:36:57.391000	1DF72D66	United Kingdom	United Kingdom	Full-Time	White	English	United Kingdom	Male	No
xxxxxxxx	xxxxxxxx	APPROVED	2021-10-19 17:09:45.184000	2021-10-19 17:14:31.416000	286232	44	66	0	100	2021-10-19 17:36:57.476000	1DF72D66	United Kingdom	United Kingdom	Unemployed (and job seeking)	White	English	United Kingdom	Male	No
xxxxxxxx	xxxxxxxx	APPROVED	2021-10-19 17:09:49.464000	2021-10-19 17:12:49.010000	179546	69	765	5	100	2021-10-19 17:36:15.404000	1DF72D66	United Kingdom	United Kingdom	Not in paid work (e.g. homemaker', 'retired or disabled)	Other	English	United Kingdom	Female	No
xxxxxxxx	xxxxxxxx	APPROVED	2021-10-19 17:09:48.813000	2021-10-19 17:11:50.009000	121196	61	154	1	100	2021-10-19 17:36:32.577000	NOCODE	Germany	United Kingdom	DATA EXPIRED	White	English	United Kingdom	Female	DATA EXPIRED
xxxxxxxx	xxxxxxxx	APPROVED	2021-10-19 17:09:59.388000	2021-10-19 17:21:11.877000	672489	62	156	1	100	2021-10-19 17:36:32.675000	IDF72D66	United Kingdom	United Kingdom	Part-Time	White	English	United Kingdom	Female	No
xxxxxxxx	xxxxxxxx	APPROVED	2021-10-19 17:10:39.039000	2021-10-19 17:18:42.912000	483873	66	2269	10	100	2021-10-19 17:37:19.879000	1DF72D66	India	United Kingdom	DATA EXPIRED	Asian	English	United Kingdom	Male	DATA EXPIRED
xxxxxxxx	xxxxxxxx	APPROVED	2021-10-19 17:10:36.298000	2021-10-19 17:13:24.103000	167805	58	96	0	100	2021-10-19 17:36:39.052000	1DF72D66	Hong Kong	United Kingdom	Unemployed (and job seeking)	White	Chinese	United Kingdom	Male	No
xxxxxxxx	xxxxxxxx	APPROVED	2021-10-19 17:10:38.545000	2021-10-19 17:13:55.501000	196956	66	276	1	100	2021-10-19 17:36:32.779000	1DF72D66	United Kingdom	United Kingdom	Not in paid work (e.g. homemaker', 'retired or disabled)	White	English	United Kingdom	Female	No
xxxxxxxx	xxxxxxxx	APPROVED	2021-10-19 17:10:51.107000	2021-10-19 17:46:41.907000	2150.8	59	50	1	97	2021-10-19 18:15:20.135000	1DF72D66	United Kingdom	United Kingdom	Full-Time	White	English	United Kingdom	Female	No
xxxxxxxx	xxxxxxxx	APPROVED	2021-10-19 17:11:23.028000	2021-10-19 17:20:47.501000	564473	75	267	10	93	2021-10-19 17:36:39.149000	1DF72D66	United Kingdom	United Kingdom	Not in paid work (e.g. homemaker', 'retired or disabled)	White	English	United Kingdom	Male	No
xxxxxxxx	xxxxxxxx	APPROVED	2021-10-19 17:11:27.478000	2021-10-19 17:16:38.988000	311.51	59	68	0	100	2021-10-19 17:36:32.877000	1DF72D66	United Kingdom	United Kingdom	Full-Time	White	English	United Kingdom	Female	No
xxxxxxxx	xxxxxxxx	APPROVED	2021-10-19 17:11:44.283000	2021-10-19 17:13:33.944000	109661	38	73	2	99	2021-10-19 17:36:57.556000	1DF72D66	United Kingdom	United Kingdom	Part-Time	White	English	United Kingdom	Male	No
xxxxxxxx	xxxxxxxx	APPROVED	2021-10-19 17:12:29.643000	2021-10-19 17:13:50.523000	80.88	52	885	2	100	2021-10-19 17:37:15.009000	1DF72D66	United Kingdom	United Kingdom	DATA EXPIRED	White	English	United Kingdom	Male	DATA EXPIRED
xxxxxxxx	xxxxxxxx	APPROVED	2021-10-19 17:12:46.861000	2021-10-19 17:14:49.649000	122788	54	61	0	100	2021-10-19 17:37:15.120000	1DF72D66	United Kingdom	United Kingdom	Other	White	English	United Kingdom	Male	Yes
xxxxxxxx	xxxxxxxx	APPROVED	2021-10-19 17:13:21.728000	2021-10-19 17:18:37.529000	315801	34	108	1	100	2021-10-19 17:36:59.095000	1DF72D66	Nigeria	United Kingdom	Unemployed (and job seeking)	Black	English	Nigeria	Male	Yes
xxxxxxxx	xxxxxxxx	APPROVED	2021-10-19 17:13:35.846000	2021-10-19 17:17:11.917000	216071	44	70	3	90	2021-10-19 17:37:20.296000	1DF72D66	Pakistan	United Kingdom	Part-Time	Asian	Urdu	United Kingdom	Female	No
xxxxxxxx	xxxxxxxx	APPROVED	2021-10-19 17:13:48.562000	2021-10-19 17:34:08.889000	1220327	39	84	0	100	2021-10-19 17:36:57.635000	1DF72D66	Poland	United Kingdom	Full-Time	White	Polish	United Kingdom	Male	No
xxxxxxxx	xxxxxxxx	APPROVED	2021-10-19 17:14:03.464000	2021-10-19 17:16:34.206000	150742	19	57	0	100	2021-10-19 17:36:42.420000	1DF72D66	Sudan	United Kingdom	Other	Black	Arabic	United Kingdom	Male	Yes
xxxxxxxx	xxxxxxxx	APPROVED	2021-10-19 17:14:06.987000	2021-10-19 17:17:42.041000	215054	57	12	0	100	2021-10-19 17:37:15.221000	1DF72D66	United Kingdom	United Kingdom	Full-Time	White	English	United Kingdom	Male	No
xxxxxxxx	xxxxxxxx	APPROVED	2021-10-19 17:14:29.658000	2021-10-19 17:19:51.070000	321412	56	395	0	100	2021-10-19 17:37:15.317000	1DF72D66	United Kingdom	United Kingdom	DATA EXPIRED	White	English	United Kingdom	Male	DATA EXPIRED
xxxxxxxx	xxxxxxxx	APPROVED	2021-10-19 17:21:39.017000	2021-10-19 17:24:44.808000	185791	58	63	1	100	2021-10-19 17:36:32.964000	1DF72D66	United Kingdom	United Kingdom	Full-Time	White	English	United Kingdom	Female	No
xxxxxxxx	xxxxxxxx	APPROVED	2021-10-19 17:15:00.522000	2021-10-19 17:17:07.222000	126.7	41	75	1	100	2021-10-19 17:36:57.725000	1DF72D66	United Kingdom	United Kingdom	Full-Time	White	English	United Kingdom	Male	No
xxxxxxxx	xxxxxxxx	APPROVED	2021-10-19 17:15:05.565000	2021-10-19 17:19:41.153000	275588	61	432	4	98	2021-10-19 17:36:15.482000	1DF72D66	South Africa	United Kingdom	Other	Other	English	United Kingdom	Female	No
xxxxxxxx	xxxxxxxx	APPROVED	2021-10-19 17:15:12.134000	2021-10-19 17:17:59.744000	167.61	48	57	0	100	2021-10-19 17:37:15.463000	1DF72D66	United Kingdom	United Kingdom	Full-Time	White	English	United Kingdom	Male	No
xxxxxxxx	xxxxxxxx	APPROVED	2021-10-19 17:15:55.148000	2021-10-19 17:20:18.455000	263307	50	67	0	100	2021-10-19 17:37:15.597000	1DF72D66	United Kingdom	United Kingdom	Part-Time	White	English	United Kingdom	Male	No
xxxxxxxx	xxxxxxxx	APPROVED	2021-10-19 17:16:15.102000	2021-10-19 17:19:48.391000	213289	63	68	1	97	2021-10-19 17:36:33.086000	1DF72D66	United Kingdom	United Kingdom	Part-Time	White	English	United Kingdom	Female	No
xxxxxxxx	xxxxxxxx	APPROVED	2021-10-19 17:16:27.446000	2021-10-19 17:22:53.949000	386503	56	221	0	100	2021-10-19 17:37:15.715000	1DF72D66	United Kingdom	United Kingdom	Unemployed (and job seeking)	White	English	United Kingdom	Male	No
xxxxxxxx	xxxxxxxx	APPROVED	2021-10-19 17:16:23.578000	2021-10-19 17:18:15.624000	112046	33	39	1	97	2021-10-19 17:36:23.243000	1DF72D66	United Kingdom	United Kingdom	Full-Time	Asian	English	United Kingdom	Male	Yes
xxxxxxxx	xxxxxxxx	APPROVED	2021-10-19 17:16:27.313000	2021-10-19 17:19:14.047000	166734	49	230	2	100	2021-10-19 17:37:15.829000	NOCODE	United Kingdom	United Kingdom	DATA EXPIRED	White	English	United Kingdom	Male	DATA EXPIRED
xxxxxxxx	xxxxxxxx	APPROVED	2021-10-19 17:16:33.673000	2021-10-19 17:19:15.861000	162188	61	487	2	100	2021-10-19 17:36:40.877000	1DF72D66	United Kingdom	United Kingdom	DATA EXPIRED	White	English	United Kingdom	Male	DATA EXPIRED
xxxxxxxx	xxxxxxxx	APPROVED	2021-10-19 17:16:49.982000	2021-10-19 17:28:08.959000	678977	59	92	3	97	2021-10-19 17:36:41.014000	1DF72D66	United Kingdom	United Kingdom	DATA EXPIRED	White	English	United Kingdom	Male	DATA EXPIRED
xxxxxxxx	xxxxxxxx	APPROVED	2021-10-19 17:17:09.881000	2021-10-19 17:21:47.233000	277352	55	84	0	100	2021-10-19 17:37:12.487000	1DF72D66	DATA EXPIRED	United Kingdom	Full-Time	White	DATA EXPIRED	United Kingdom	Female	No
xxxxxxxx	xxxxxxxx	APPROVED	2021-10-19 17:17:14.241000	2021-10-19 17:26:04.837000	530596	43	52	0	100	2021-10-19 17:36:57.811000	1DF72D66	United Kingdom	United Kingdom	Full-Time	White	English	United Kingdom	Male	No
xxxxxxxx	xxxxxxxx	APPROVED	2021-10-19 17:17:27.533000	2021-10-19 17:22:35.786000	308253	64	113	0	100	2021-10-19 17:36:33.171000	IDF72D66	United Kingdom	United Kingdom	DATA EXPIRED	White	English	United Kingdom	Female	DATA EXPIRED
xxxxxxxx	xxxxxxxx	APPROVED	2021-10-19 17:17:51.874000	2021-10-19 17:19:40.839000	108965	49	52	0	100	2021-10-19 17:37:15.941000	1DF72D66	United Kingdom	United Kingdom	Full-Time	White	English	United Kingdom	Male	No
xxxxxxxx	xxxxxxxx	APPROVED	2021-10-19 17:17:56.048000	2021-10-19 17:19:44.165000	108117	60	120	0	100	2021-10-19 17:36:41.110000	1DF72D66	United Kingdom	United Kingdom	Not in paid work (e.g. homemaker', 'retired or disabled)	White	English	United Kingdom	Male	No
xxxxxxxx	xxxxxxxx	APPROVED	2021-10-19 17:18:25.992000	2021-10-19 17:23:48.095000	322103	74	69	2	98	2021-10-19 17:36:41.204000	NOCODE	United Kingdom	United Kingdom	DATA EXPIRED	White	English	United Kingdom	Male	DATA EXPIRED
xxxxxxxx	xxxxxxxx	APPROVED	2021-10-19 17:18:38.604000	2021-10-19 17:25:31.129000	412525	65	88	3	97	2021-10-19 17:36:41.292000	1DF72D66	United Kingdom	United Kingdom	DATA EXPIRED	White	English	United Kingdom	Male	DATA EXPIRED
xxxxxxxx	xxxxxxxx	APPROVED	2021-10-19 17:19:13.717000	2021-10-19 17:23:02.650000	228933	69	443	9	94	2021-10-19 17:36:41.387000	1DF72D66	United Kingdom	United Kingdom	DATA EXPIRED	White	English	United Kingdom	Male	DATA EXPIRED
xxxxxxxx	xxxxxxxx	APPROVED	2021-10-19 17:19:38.067000	2021-10-19 17:22:51.920000	193853	58	52	0	100	2021-10-19 17:36:33.263000	1DF72D66	United Kingdom	United Kingdom	Not in paid work (e.g. homemaker', 'retired or disabled)	White	English	United Kingdom	Female	No
xxxxxxxx	xxxxxxxx	APPROVED	2021-10-19 17:20:04.909000	2021-10-19 17:24:15.163000	250254	40	106	0	100	2021-10-19 17:37:20.410000	1DF72D66	United Kingdom	United Kingdom	Unemployed (and job seeking)	Asian	English	United Kingdom	Female	No
xxxxxxxx	xxxxxxxx	APPROVED	2021-10-19 17:19:49.742000	2021-10-19 17:22:42.583000	172841	56	239	0	100	2021-10-19 17:37:16.030000	1DF72D66	United Kingdom	United Kingdom	DATA EXPIRED	White	English	United Kingdom	Male	DATA EXPIRED
xxxxxxxx	xxxxxxxx	APPROVED	2021-10-19 17:19:55.328000	2021-10-19 17:29:17.355000	562027	64	265	1	100	2021-10-19 17:36:33.358000	1DF72D66	United Kingdom	United Kingdom	Full-Time	White	English	United Kingdom	Female	No
xxxxxxxx	xxxxxxxx	APPROVED	2021-10-19 17:20:07.832000	2021-10-19 17:22:07.219000	119387	42	45	1	100	2021-10-19 17:37:20.546000	1DF72D66	China	United Kingdom	Full-Time	Asian	English	United Kingdom	Female	No
xxxxxxxx	xxxxxxxx	APPROVED	2021-10-19 17:20:55.895000	2021-10-19 17:23:48.344000	172449	60	132	0	100	2021-10-19 17:36:41.473000	1DF72D66	United Kingdom	United Kingdom	DATA EXPIRED	White	English	United Kingdom	Male	DATA EXPIRED
xxxxxxxx	xxxxxxxx	APPROVED	2021-10-19 17:21:29.535000	2021-10-19 17:24:15.064000	165529	51	443	3	99	2021-10-19 17:37:16.126000	1DF72D66	United Kingdom	United Kingdom	Full-Time	White	English	United Kingdom	Male	No
xxxxxxxx	xxxxxxxx	APPROVED	2021-10-19 17:21:38.810000	2021-10-19 17:23:55.188000	136378	40	63	0	100	2021-10-19 17:36:58.773000	1DF72D66	United Kingdom	United Kingdom	Full-Time	Mixed	English	United Kingdom	Male	No
xxxxxxxx	xxxxxxxx	APPROVED	2021-10-19 17:21:43.270000	2021-10-19 17:25:54.438000	251168	54	77	1	100	2021-10-19 17:37:16.222000	1DF72D66	United Kingdom	United Kingdom	Full-Time	White	English	United Kingdom	Male	No
xxxxxxxx	xxxxxxxx	APPROVED	2021-10-19 17:21:49.082000	2021-10-19 17:25:55.548000	246466	59	87	1	100	2021-10-19 17:36:33.462000	1DF72D66	United Kingdom	United Kingdom	DATA EXPIRED	White	English	United Kingdom	Female	No
xxxxxxxx	xxxxxxxx	APPROVED	2021-10-19 17:21:56.787000	2021-10-19 17:24:51.491000	174704	66	486	0	100	2021-10-19 17:36:34.347000	1DF72D66	India	United Kingdom	Not in paid work (e.g. homemaker', 'retired or disabled)	Asian	English	United Kingdom	Female	No
xxxxxxxx	xxxxxxxx	APPROVED	2021-10-19 17:22:34.187000	2021-10-19 17:31:25.971000	531784	72	234	1	100	2021-10-19 17:36:41.578000	1DF72D66	United Kingdom	United Kingdom	DATA EXPIRED	White	English	United Kingdom	Male	DATA EXPIRED
xxxxxxxx	xxxxxxxx	APPROVED	2021-10-19 17:23:03.244000	2021-10-19 17:26:38.185000	214941	43	73	0	100	2021-10-19 17:36:57.901000	1DF72D66	United Kingdom	United Kingdom	Part-Time	White	English	United Kingdom	Male	No
xxxxxxxx	xxxxxxxx	APPROVED	2021-10-19 17:23:12.361000	2021-10-19 17:27:56.320000	283959	56	92	0	100	2021-10-19 17:37:16.327000	1DF72D66	United Kingdom	United Kingdom	DATA EXPIRED	White	English	United Kingdom	Male	DATA EXPIRED
xxxxxxxx	xxxxxxxx	APPROVED	2021-10-19 17:23:12.890000	2021-10-19 17:26:39.674000	206784	62	508	2	100	2021-10-19 17:36:33.553000	1DF72D66	United Kingdom	United Kingdom	Not in paid work (e.g. homemaker', 'retired or disabled)	White	English	United Kingdom	Female	No
xxxxxxxx	xxxxxxxx	APPROVED	2021-10-19 17:23:47.394000	2021-10-19 17:26:07.467000	140073	48	83	0	100	2021-10-19 17:37:16.445000	1DF72D66	United Kingdom	United Kingdom	Part-Time	White	English	United Kingdom	Male	No
xxxxxxxx	xxxxxxxx	APPROVED	2021-10-19 17:23:52.362000	2021-10-19 17:27:27.755000	215393	67	26	0	100	2021-10-19 17:36:41.672000	1DF72D66	United Kingdom	United Kingdom	Not in paid work (e.g. homemaker', 'retired or disabled)	White	English	United Kingdom	Male	No
xxxxxxxx	xxxxxxxx	APPROVED	2021-10-19 17:24:30.983000	2021-10-19 17:27:36.976000	185993	50	50	0	100	2021-10-19 17:37:16.644000	1DF72D66	United Kingdom	United Kingdom	Part-Time	White	English	United Kingdom	Male	Yes
xxxxxxxx	xxxxxxxx	APPROVED	2021-10-19 17:24:29.713000	2021-10-19 17:26:36.409000	126696	52	629	4	100	2021-10-19 17:37:16.540000	1DF72D66	United Kingdom	United Kingdom	Not in paid work (e.g. homemaker', 'retired or disabled)	White	English	United Kingdom	Male	No
xxxxxxxx	xxxxxxxx	APPROVED	2021-10-19 17:24:41.701000	2021-10-19 17:34:14.506000	572805	52	176	0	100	2021-10-19 17:37:16.732000	1DF72D66	United Kingdom	United Kingdom	Part-Time	White	English	United Kingdom	Male	No
xxxxxxxx	xxxxxxxx	APPROVED	2021-10-19 17:24:45.421000	2021-10-19 17:27:04.859000	139438	51	313	4	99	2021-10-19 17:37:16.812000	1DF72D66	United Kingdom	United Kingdom	Full-Time	White	English	United Kingdom	Male	No
xxxxxxxx	xxxxxxxx	APPROVED	2021-10-19 17:25:05.685000	2021-10-19 17:28:50.887000	225202	50	565	2	100	2021-10-19 17:37:16.898000	1DF72D66	United Kingdom	United Kingdom	DATA EXPIRED	White	English	United Kingdom	Male	DATA EXPIRED
xxxxxxxx	xxxxxxxx	APPROVED	2021-10-19 17:25:23.591000	2021-10-19 17:29:44.184000	260593	53	150	0	100	2021-10-19 17:37:17.010000	1DF72D66	United Kingdom	United Kingdom	Full-Time	White	English	United Kingdom	Male	No
xxxxxxxx	xxxxxxxx	APPROVED	2021-10-19 17:25:18.777000	2021-10-19 18:14:57.978000	2979201	76	26	1	99	2021-10-19 18:15:25.610000	NOCODE	United Kingdom	United Kingdom	Not in paid work (e.g. homemaker', 'retired or disabled)	White	English	DATA EXPIRED	Male	No
xxxxxxxx	xxxxxxxx	APPROVED	2021-10-19 17:25:29.752000	2021-10-19 17:27:55.600000	145848	59	67	1	99	2021-10-19 17:36:41.808000	1DF72D66	United Kingdom	United Kingdom	Not in paid work (e.g. homemaker', 'retired or disabled)	White	English	United Kingdom	Male	No
xxxxxxxx	xxxxxxxx	APPROVED	2021-10-19 17:27:42.643000	2021-10-19 17:30:49.197000	186554	41	641	5	99	2021-10-19 17:36:58.024000	1DF72D66	United Kingdom	United Kingdom	Full-Time	White	English	United Kingdom	Male	No
xxxxxxxx	xxxxxxxx	APPROVED	2021-10-19 17:25:48.501000	2021-10-19 17:36:15.566000	627065	39	91	0	100	2021-10-19 17:36:58.107000	1DF72D66	United Kingdom	United Kingdom	Full-Time	White	English	United Kingdom	Male	No
xxxxxxxx	xxxxxxxx	APPROVED	2021-10-19 17:25:57.679000	2021-10-19 17:30:52.414000	294735	48	24	0	100	2021-10-19 17:37:18.336000	1DF72D66	United States	United Kingdom	DATA EXPIRED	Asian	English	Bahrain	Female	No
xxxxxxxx	xxxxxxxx	APPROVED	2021-10-19 17:26:11.733000	2021-10-19 17:30:32.569000	260836	69	96	1	100	2021-10-19 17:36:33.641000	1DF72D66	United Kingdom	United Kingdom	DATA EXPIRED	White	English	United Kingdom	Female	DATA EXPIRED
xxxxxxxx	xxxxxxxx	APPROVED	2021-10-19 17:26:58.070000	2021-10-19 17:30:00.570000	182.5	41	460	0	100	2021-10-19 17:36:58.199000	1DF72D66	United Kingdom	United Kingdom	DATA EXPIRED	White	English	United Kingdom	Male	DATA EXPIRED
xxxxxxxx	xxxxxxxx	APPROVED	2021-10-19 17:27:20.265000	2021-10-19 17:32:56.547000	336282	76	290	3	99	2021-10-19 17:36:33.761000	1DF72D66	United Kingdom	United Kingdom	DATA EXPIRED	White	English	United Kingdom	Female	DATA EXPIRED
xxxxxxxx	xxxxxxxx	APPROVED	2021-10-19 17:27:02.630000	2021-10-19 17:30:40.313000	217683	62	160	0	100	2021-10-19 17:36:33.859000	1DF72D66	United Kingdom	United Kingdom	Not in paid work (e.g. homemaker', 'retired or disabled)	White	English	United Kingdom	Female	No
xxxxxxxx	xxxxxxxx	APPROVED	2021-10-19 17:27:13.530000	2021-10-19 17:32:16.735000	303205	58	38	0	100	2021-10-19 17:36:33.961000	1DF72D66	United Kingdom	United Kingdom	Full-Time	White	English	United Kingdom	Female	No
xxxxxxxx	xxxxxxxx	APPROVED	2021-10-19 17:28:00.242000	2021-10-19 17:34:43.498000	403256	61	9	0	100	2021-10-19 17:36:34.080000	IDF72D66	United Kingdom	United Kingdom	Part-Time	White	English	United Kingdom	Female	No
xxxxxxxx	xxxxxxxx	APPROVED	2021-10-19 17:28:21.077000	2021-10-19 17:30:32.896000	131819	52	79	2	97	2021-10-19 17:36:58.658000	1DF72D66	India	United Kingdom	Full-Time	Asian	Malayalam	India	Male	No
xxxxxxxx	xxxxxxxx	APPROVED	2021-10-19 17:28:27.466000	2021-10-19 17:34:10.606000	343.14	53	345	2	100	2021-10-19 17:37:17.109000	1DF72D66	United Kingdom	United Kingdom	Full-Time	White	English	United Kingdom	Male	No
xxxxxxxx	xxxxxxxx	APPROVED	2021-10-19 17:28:57.627000	2021-10-19 17:31:28.933000	151306	48	83	1	100	2021-10-19 17:37:17.211000	1DF72D66	United Kingdom	United Kingdom	Full-Time	White	English	United Kingdom	Male	No
xxxxxxxx	xxxxxxxx	APPROVED	2021-10-19 17:29:22.025000	2021-10-19 17:33:47.793000	265768	62	407	0	100	2021-10-19 17:36:41.908000	1DF72D66	United Kingdom	United Kingdom	DATA EXPIRED	White	English	United Kingdom	Male	DATA EXPIRED
xxxxxxxx	xxxxxxxx	APPROVED	2021-10-19 17:30:41.739000	2021-10-19 17:35:00.729000	258.99	48	207	0	100	2021-10-19 17:37:12.738000	1DF72D66	United Kingdom	United Kingdom	DATA EXPIRED	Black	English	United Kingdom	Female	DATA EXPIRED
xxxxxxxx	xxxxxxxx	APPROVED	2021-10-19 17:31:54.798000	2021-10-19 17:36:51.165000	296367	59	733	2	100	2021-10-19 18:15:25.697000	1DF72D66	United Kingdom	United Kingdom	DATA EXPIRED	White	English	United Kingdom	Male	DATA EXPIRED
xxxxxxxx	xxxxxxxx	APPROVED	2021-10-19 17:32:02.133000	2021-10-19 17:33:03.708000	61575	58	269	4	98	2021-10-19 17:36:34.429000	4A638514	Philippines	United Kingdom	DATA EXPIRED	Asian	Tagalog-Filipino	United Kingdom	Female	DATA EXPIRED
xxxxxxxx	xxxxxxxx	APPROVED	2021-10-19 17:32:24.758000	2021-10-19 17:36:29.857000	245099	53	69	1	100	2021-10-19 17:37:17.315000	NOCODE	United Kingdom	United Kingdom	DATA EXPIRED	White	English	United Kingdom	Male	DATA EXPIRED
xxxxxxxx	xxxxxxxx	APPROVED	2021-10-19 17:32:23.857000	2021-10-19 17:37:16.076000	292219	65	257	1	100	2021-10-19 18:15:25.763000	1DF72D66	United Kingdom	United Kingdom	DATA EXPIRED	White	English	United Kingdom	Male	DATA EXPIRED
xxxxxxxx	xxxxxxxx	APPROVED	2021-10-19 17:32:52.777000	2021-10-19 17:39:46.052000	413275	60	67	0	100	2021-10-19 18:15:20.357000	1DF72D66	United Kingdom	United Kingdom	Unemployed (and job seeking)	White	English	United Kingdom	Female	No
xxxxxxxx	xxxxxxxx	APPROVED	2021-10-19 17:33:03.390000	2021-10-19 17:37:45.866000	282476	54	91	0	100	2021-10-19 18:15:29.616000	NOCODE	Pakistan	United Kingdom	Full-Time	Asian	English	United Kingdom	Male	No
xxxxxxxx	xxxxxxxx	APPROVED	2021-10-19 17:33:27.703000	2021-10-19 17:37:55.132000	267429	66	1398	4	100	2021-10-19 18:15:20.432000	1DF72D66	United Kingdom	United Kingdom	Not in paid work (e.g. homemaker', 'retired or disabled)	White	English	United Kingdom	Female	No
xxxxxxxx	xxxxxxxx	APPROVED	2021-10-19 17:33:52.182000	2021-10-19 17:36:55.195000	183013	52	86	0	100	2021-10-19 17:37:17.415000	1DF72D66	United Kingdom	United Kingdom	Other	White	English	United Kingdom	Male	No
xxxxxxxx	xxxxxxxx	APPROVED	2021-10-19 17:33:59.237000	2021-10-19 17:36:32.599000	153362	41	550	3	100	2021-10-19 17:36:58.283000	1DF72D66	United Kingdom	United Kingdom	DATA EXPIRED	White	English	United Kingdom	Male	DATA EXPIRED
xxxxxxxx	xxxxxxxx	APPROVED	2021-10-19 17:34:19.751000	2021-10-19 17:35:49.229000	89478	66	352	1	100	2021-10-19 17:36:42.005000	1DF72D66	United Kingdom	United Kingdom	Part-Time	White	English	United Kingdom	Male	No
xxxxxxxx	xxxxxxxx	APPROVED	2021-10-19 17:34:20.166000	2021-10-19 17:36:50.683000	150517	49	180	1	100	2021-10-19 17:37:17.528000	1DF72D66	United Kingdom	United Kingdom	Full-Time	White	English	United Kingdom	Male	No
xxxxxxxx	xxxxxxxx	APPROVED	2021-10-19 17:34:23.044000	2021-10-19 17:38:18.422000	235378	58	15	0	100	2021-10-19 18:15:20.496000	1DF72D66	DATA EXPIRED	United Kingdom	DATA EXPIRED	White	English	United Kingdom	Female	DATA EXPIRED
xxxxxxxx	xxxxxxxx	APPROVED	2021-10-19 17:34:30.445000	2021-10-19 17:37:57.801000	207356	43	48	0	100	2021-10-19 18:15:29.150000	1DF72D66	United Kingdom	United Kingdom	Part-Time	White	English	United Kingdom	Male	No
xxxxxxxx	xxxxxxxx	APPROVED	2021-10-19 17:34:50.981000	2021-10-19 17:38:02.111000	191.13	59	231	0	100	2021-10-19 18:15:25.838000	1DF72D66	Yemen	United Kingdom	DATA EXPIRED	White	English	United Kingdom	Male	No
xxxxxxxx	xxxxxxxx	APPROVED	2021-10-19 17:34:58.990000	2021-10-19 17:36:32.630000	93.64	60	831	1	100	2021-10-19 18:15:16.787000	1DF72D66	Singapore	United Kingdom	DATA EXPIRED	Mixed	English	United Kingdom	Male	DATA EXPIRED
xxxxxxxx	xxxxxxxx	APPROVED	2021-10-19 17:35:10.218000	2021-10-19 17:38:42.092000	211874	51	349	5	98	2021-10-19 18:15:31.456000	1DF72D66	United Kingdom	United Kingdom	Full-Time	White	English	United Kingdom	Male	No
xxxxxxxx	xxxxxxxx	APPROVED	2021-10-19 17:35:29.121000	2021-10-19 17:42:59.810000	450689	59	594	1	100	2021-10-19 18:15:20.559000	1DF72D66	United Kingdom	United Kingdom	Not in paid work (e.g. homemaker', 'retired or disabled)	White	English	United Kingdom	Female	No
xxxxxxxx	xxxxxxxx	APPROVED	2021-10-19 17:35:33.739000	2021-10-19 17:39:02.930000	209191	33	69	2	97	2021-10-19 18:15:18.574000	1DF72D66	United Kingdom	United Kingdom	Full-Time	Asian	Bengali	United Kingdom	Male	No
xxxxxxxx	xxxxxxxx	APPROVED	2021-10-19 17:35:34.748000	2021-10-19 17:38:37.737000	182989	59	227	0	100	2021-10-19 18:15:20.617000	1DF72D66	United Kingdom	United Kingdom	DATA EXPIRED	White	English	DATA EXPIRED	Female	DATA EXPIRED
xxxxxxxx	xxxxxxxx	APPROVED	2021-10-19 17:35:48.542000	2021-10-19 17:38:33.329000	164787	49	234	1	100	2021-10-19 18:15:28.067000	1DF72D66	Nigeria	United Kingdom	Full-Time	Black	English	United Kingdom	Male	No
xxxxxxxx	xxxxxxxx	APPROVED	2021-10-19 17:36:02.654000	2021-10-19 17:40:39.773000	277119	50	147	2	99	2021-10-19 18:15:31.526000	1DF72D66	United Kingdom	United Kingdom	DATA EXPIRED	White	English	United Kingdom	Male	DATA EXPIRED
xxxxxxxx	xxxxxxxx	APPROVED	2021-10-19 17:36:02.896000	2021-10-19 18:12:05.760000	2162864	61	411	4	99	2021-10-19 18:15:20.692000	1DF72D66	United Kingdom	United Kingdom	Not in paid work (e.g. homemaker', 'retired or disabled)	White	English	United Kingdom	Female	No
xxxxxxxx	xxxxxxxx	APPROVED	2021-10-19 17:36:08.703000	2021-10-19 17:39:23.045000	194342	63	131	0	100	2021-10-19 18:15:25.910000	1DF72D66	United Kingdom	United Kingdom	Not in paid work (e.g. homemaker', 'retired or disabled)	White	English	United Kingdom	Male	No
xxxxxxxx	xxxxxxxx	APPROVED	2021-10-19 17:36:23.469000	2021-10-19 17:40:04.131000	220662	45	484	5	99	2021-10-19 18:15:29.216000	1DF72D66	United Kingdom	United Kingdom	DATA EXPIRED	White	English	United Kingdom	Male	DATA EXPIRED
xxxxxxxx	xxxxxxxx	APPROVED	2021-10-19 17:36:33.437000	2021-10-19 17:40:18.982000	225545	68	90	0	100	2021-10-19 18:15:25.980000	1DF72D66	United Kingdom	United Kingdom	DATA EXPIRED	White	English	United Kingdom	Male	DATA EXPIRED
xxxxxxxx	xxxxxxxx	APPROVED	2021-10-19 17:37:05.143000	2021-10-19 17:46:58.706000	593563	62	72	0	100	2021-10-19 18:15:20.760000	1DF72D66	United Kingdom	United Kingdom	Part-Time	White	English	United Kingdom	Female	No
xxxxxxxx	xxxxxxxx	APPROVED	2021-10-19 17:37:18.018000	2021-10-19 17:40:32.341000	194323	39	243	1	100	2021-10-19 18:15:16.724000	1DF72D66	United Kingdom	United Kingdom	DATA EXPIRED	Black	English	United Kingdom	Male	DATA EXPIRED
xxxxxxxx	xxxxxxxx	APPROVED	2021-10-19 17:37:28.913000	2021-10-19 17:41:26.500000	237587	49	322	1	100	2021-10-19 18:15:31.602000	1DF72D66	United Kingdom	United Kingdom	Not in paid work (e.g. homemaker', 'retired or disabled)	White	English	United Kingdom	Male	No
xxxxxxxx	xxxxxxxx	APPROVED	2021-10-19 17:37:41.060000	2021-10-19 17:45:28.451000	467391	59	29	1	97	2021-10-19 18:15:20.833000	4C83BDA3	United Kingdom	United Kingdom	Not in paid work (e.g. homemaker', 'retired or disabled)	White	English	United Kingdom	Female	No
xxxxxxxx	xxxxxxxx	APPROVED	2021-10-19 17:37:48.176000	2021-10-19 17:40:42.264000	174088	55	411	0	100	2021-10-19 18:15:31.666000	1DF72D66	United Kingdom	United Kingdom	DATA EXPIRED	White	English	United Kingdom	Male	DATA EXPIRED
xxxxxxxx	xxxxxxxx	APPROVED	2021-10-19 17:37:54.047000	2021-10-19 17:42:26.903000	272856	58	336	2	100	2021-10-19 18:15:26.060000	1DF72D66	United Kingdom	United Kingdom	Not in paid work (e.g. homemaker', 'retired or disabled)	White	English	United Kingdom	Male	No
xxxxxxxx	xxxxxxxx	APPROVED	2021-10-19 17:37:52.851000	2021-10-19 17:41:50.849000	237998	59	224	2	100	2021-10-19 18:15:26.132000	1DF72D66	United Kingdom	United Kingdom	DATA EXPIRED	White	English	United Kingdom	Male	DATA EXPIRED
xxxxxxxx	xxxxxxxx	APPROVED	2021-10-19 17:38:02.887000	2021-10-19 17:43:31.853000	328966	58	519	2	100	2021-10-19 18:15:20.900000	1DF72D66	United Kingdom	United Kingdom	DATA EXPIRED	White	English	United Kingdom	Female	DATA EXPIRED
xxxxxxxx	xxxxxxxx	APPROVED	2021-10-19 17:37:59.876000	2021-10-19 17:42:24.160000	264284	58	90	0	100	2021-10-19 18:15:26.209000	1DF72D66	United Kingdom	United Kingdom	DATA EXPIRED	White	English	United Kingdom	Male	DATA EXPIRED
xxxxxxxx	xxxxxxxx	APPROVED	2021-10-19 17:38:15.236000	2021-10-19 17:47:17.376000	542.14	59	220	0	100	2021-10-19 18:15:26.282000	1DF72D66	United Kingdom	United Kingdom	Full-Time	White	English	United Kingdom	Male	No
xxxxxxxx	xxxxxxxx	APPROVED	2021-10-19 17:38:16.094000	2021-10-19 17:41:13.722000	177628	47	195	3	98	2021-10-19 18:15:29.282000	NOCODE	United Kingdom	United Kingdom	DATA EXPIRED	White	English	United Kingdom	Male	DATA EXPIRED
xxxxxxxx	xxxxxxxx	APPROVED	2021-10-19 17:38:27.839000	2021-10-19 17:43:55.062000	327223	68	31	1	99	2021-10-19 18:15:20.967000	1DF72D66	United Kingdom	United Kingdom	DATA EXPIRED	White	English	United Kingdom	Female	DATA EXPIRED
xxxxxxxx	xxxxxxxx	APPROVED	2021-10-19 17:39:05.802000	2021-10-19 17:50:08.916000	663114	61	400	3	100	2021-10-19 18:15:21.033000	1DF72D66	United Kingdom	United Kingdom	Not in paid work (e.g. homemaker', 'retired or disabled)	White	English	United Kingdom	Female	No
xxxxxxxx	xxxxxxxx	APPROVED	2021-10-19 17:38:34.961000	2021-10-19 17:43:27.868000	292907	55	199	4	96	2021-10-19 18:15:31.744000	1DF72D66	United Kingdom	United Kingdom	Full-Time	White	English	United Kingdom	Male	No
xxxxxxxx	xxxxxxxx	APPROVED	2021-10-19 17:38:32.579000	2021-10-19 17:45:01.341000	388762	39	307	4	98	2021-10-19 18:15:29.342000	1DF72D66	United Kingdom	United Kingdom	Full-Time	White	English	United Kingdom	Male	No
xxxxxxxx	xxxxxxxx	APPROVED	2021-10-19 17:38:57.659000	2021-10-19 17:42:11.370000	193711	64	612	4	100	2021-10-19 18:15:21.124000	1DF72D66	United Kingdom	United Kingdom	Part-Time	White	English	United Kingdom	Female	No
xxxxxxxx	xxxxxxxx	APPROVED	2021-10-19 17:38:59.855000	2021-10-19 17:41:06.467000	126612	65	219	5	97	2021-10-19 18:15:26.387000	1DF72D66	United Kingdom	United Kingdom	Not in paid work (e.g. homemaker', 'retired or disabled)	White	English	United Kingdom	Male	No
xxxxxxxx	xxxxxxxx	APPROVED	2021-10-19 17:39:05.687000	2021-10-19 17:43:16.036000	250349	60	22	0	100	2021-10-19 18:15:21.197000	1DF72D66	United Kingdom	United Kingdom	DATA EXPIRED	White	English	United Kingdom	Female	DATA EXPIRED
xxxxxxxx	xxxxxxxx	APPROVED	2021-10-19 17:39:04.508000	2021-10-19 17:41:54.031000	169523	38	250	2	99	2021-10-19 18:15:29.404000	1DF72D66	United Kingdom	United Kingdom	DATA EXPIRED	White	English	United Kingdom	Male	DATA EXPIRED
xxxxxxxx	xxxxxxxx	APPROVED	2021-10-19 17:39:08.770000	2021-10-19 17:42:08.476000	179706	62	438	4	99	2021-10-19 18:15:21.272000	1DF72D66	Ireland	United Kingdom	Not in paid work (e.g. homemaker', 'retired or disabled)	White	English	Ireland	Female	No
xxxxxxxx	xxxxxxxx	APPROVED	2021-10-19 17:39:11.512000	2021-10-19 17:45:11.318000	359806	58	354	0	100	2021-10-19 18:15:21.338000	1DF72D66	United Kingdom	United Kingdom	Not in paid work (e.g. homemaker', 'retired or disabled)	White	English	United Kingdom	Female	No
xxxxxxxx	xxxxxxxx	APPROVED	2021-10-19 17:39:39.376000	2021-10-19 17:48:33.765000	534389	42	69	0	100	2021-10-19 18:15:33.990000	1DF72D66	Singapore	United Kingdom	DATA EXPIRED	Asian	English	Singapore	Female	DATA EXPIRED
xxxxxxxx	xxxxxxxx	APPROVED	2021-10-19 17:40:48.248000	2021-10-19 17:42:27.752000	99504	52	336	6	98	2021-10-19 18:15:18.014000	1DF72D66	United Kingdom	United Kingdom	Full-Time	Mixed	English	United Kingdom	Female	No
xxxxxxxx	xxxxxxxx	APPROVED	2021-10-19 17:40:02.618000	2021-10-19 17:42:18.280000	135662	62	104	0	100	2021-10-19 18:15:26.456000	1DF72D66	United Kingdom	United Kingdom	Full-Time	White	English	United Kingdom	Male	No
xxxxxxxx	xxxxxxxx	APPROVED	2021-10-19 17:40:30.039000	2021-10-19 17:43:53.818000	203779	58	319	4	99	2021-10-19 18:15:26.548000	1DF72D66	United Kingdom	United Kingdom	Full-Time	White	English	United Kingdom	Male	No
xxxxxxxx	xxxxxxxx	APPROVED	2021-10-19 17:40:26.414000	2021-10-19 17:43:23.376000	176962	60	462	0	100	2021-10-19 18:15:21.401000	1DF72D66	United Kingdom	United Kingdom	DATA EXPIRED	White	English	United Kingdom	Female	DATA EXPIRED
xxxxxxxx	xxxxxxxx	APPROVED	2021-10-19 17:40:32.103000	2021-10-19 17:45:23.842000	291739	54	77	0	100	2021-10-19 18:15:31.828000	1DF72D66	United Kingdom	United Kingdom	Part-Time	White	English	United Kingdom	Male	No
xxxxxxxx	xxxxxxxx	APPROVED	2021-10-19 17:40:39.094000	2021-10-19 17:43:59.590000	200496	62	81	0	100	2021-10-19 18:15:26.634000	1DF72D66	United Kingdom	United Kingdom	Not in paid work (e.g. homemaker', 'retired or disabled)	White	English	United Kingdom	Male	No
xxxxxxxx	xxxxxxxx	APPROVED	2021-10-19 17:41:09.505000	2021-10-19 17:50:21.166000	551661	58	102	1	100	2021-10-19 18:15:21.471000	1DF72D66	United Kingdom	United Kingdom	Full-Time	White	English	United Kingdom	Female	No
xxxxxxxx	xxxxxxxx	APPROVED	2021-10-19 17:41:19.765000	2021-10-19 17:43:00.515000	100.75	52	66	0	100	2021-10-19 18:15:31.911000	69AA3CA7	United Kingdom	United Kingdom	Unemployed (and job seeking)	White	English	United Kingdom	Male	No
xxxxxxxx	xxxxxxxx	APPROVED	2021-10-19 17:41:54.341000	2021-10-19 17:45:08.102000	193761	59	454	1	100	2021-10-19 18:15:26.701000	1DF72D66	United Kingdom	United Kingdom	DATA EXPIRED	White	English	United Kingdom	Male	DATA EXPIRED
xxxxxxxx	xxxxxxxx	APPROVED	2021-10-19 17:42:03.756000	2021-10-19 17:44:25.600000	141844	58	130	1	100	2021-10-19 18:15:21.553000	1DF72D66	United Kingdom	United Kingdom	DATA EXPIRED	White	English	United Kingdom	Female	DATA EXPIRED
xxxxxxxx	xxxxxxxx	APPROVED	2021-10-19 17:42:15.872000	2021-10-19 17:47:45.193000	329321	54	176	2	100	2021-10-19 18:15:31.997000	1DF72D66	Portugal	United Kingdom	DATA EXPIRED	White	Portuguese	Portugal	Male	DATA EXPIRED
xxxxxxxx	xxxxxxxx	APPROVED	2021-10-19 17:43:57.603000	2021-10-19 17:46:22.006000	144403	69	139	1	99	2021-10-19 18:15:26.767000	1DF72D66	United Kingdom	United Kingdom	DATA EXPIRED	White	English	United Kingdom	Male	DATA EXPIRED
xxxxxxxx	xxxxxxxx	APPROVED	2021-10-19 17:44:12.518000	2021-10-19 17:49:00.718000	288.2	28	58	0	100	2021-10-19 18:15:17.845000	1DF72D66	Bulgaria	United Kingdom	Unemployed (and job seeking)	Other	Bulgarian	Bulgaria	Male	No
xxxxxxxx	xxxxxxxx	APPROVED	2021-10-19 17:44:59.262000	2021-10-19 17:48:17.399000	198137	58	306	1	100	2021-10-19 18:15:26.837000	NOCODE	United Kingdom	United Kingdom	DATA EXPIRED	White	English	United Kingdom	Male	DATA EXPIRED
xxxxxxxx	xxxxxxxx	APPROVED	2021-10-19 17:45:14.048000	2021-10-19 17:48:27.658000	193.61	60	168	1	100	2021-10-19 18:15:26.920000	1DF72D66	United Kingdom	United Kingdom	DATA EXPIRED	White	English	United Kingdom	Male	DATA EXPIRED
xxxxxxxx	xxxxxxxx	APPROVED	2021-10-19 17:45:32.515000	2021-10-19 17:49:32.397000	239882	53	301	0	100	2021-10-19 18:15:32.071000	1DF72D66	United Kingdom	United Kingdom	Full-Time	White	English	United Kingdom	Male	No
xxxxxxxx	xxxxxxxx	APPROVED	2021-10-19 17:45:32.316000	2021-10-19 17:50:04.348000	272032	55	79	3	95	2021-10-19 18:15:28.144000	1DF72D66	Nigeria	United Kingdom	DATA EXPIRED	Black	English	Nigeria	Male	Yes
xxxxxxxx	xxxxxxxx	APPROVED	2021-10-19 17:45:40.439000	2021-10-19 17:49:06.453000	206014	58	77	0	100	2021-10-19 18:15:21.638000	https://app.prolific.co/submissions/complete?cc=1DF72D66	United Kingdom	United Kingdom	Not in paid work (e.g. homemaker', 'retired or disabled)	White	English	United Kingdom	Female	No
xxxxxxxx	xxxxxxxx	APPROVED	2021-10-19 17:45:39.096000	2021-10-19 17:50:30.011000	290915	41	346	1	100	2021-10-19 18:15:29.500000	1DF72D66	Poland	United Kingdom	Full-Time	White	Polish	Poland	Male	No
xxxxxxxx	xxxxxxxx	APPROVED	2021-10-19 17:46:08.673000	2021-10-19 17:49:13.510000	184837	57	1096	5	100	2021-10-19 18:15:32.156000	1DF72D66	United Kingdom	United Kingdom	DATA EXPIRED	White	English	United Kingdom	Male	DATA EXPIRED
xxxxxxxx	xxxxxxxx	APPROVED	2021-10-19 17:46:11.277000	2021-10-19 17:48:47.752000	156475	64	137	0	100	2021-10-19 18:15:16.861000	1DF72D66	India	United Kingdom	DATA EXPIRED	Mixed	English	United Kingdom	Male	DATA EXPIRED
xxxxxxxx	xxxxxxxx	APPROVED	2021-10-19 17:46:19.815000	2021-10-19 17:51:24.531000	304716	65	447	5	98	2021-10-19 18:15:21.718000	1DF72066	United Kingdom	United Kingdom	Part-Time	White	English	United Kingdom	Female	No
xxxxxxxx	xxxxxxxx	APPROVED	2021-10-19 17:46:31.249000	2021-10-19 17:53:12.746000	401497	56	570	5	97	2021-10-19 18:15:16.502000	1DF72D66	United Kingdom	United Kingdom	DATA EXPIRED	Other	English	United Kingdom	Female	DATA EXPIRED
xxxxxxxx	xxxxxxxx	APPROVED	2021-10-19 17:46:57.439000	2021-10-19 17:55:35.008000	517569	66	67	0	100	2021-10-19 18:15:21.798000	1DF72D66	United Kingdom	United Kingdom	Full-Time	White	English	United Kingdom	Female	No
xxxxxxxx	xxxxxxxx	APPROVED	2021-10-19 17:49:07.743000	2021-10-19 17:53:07.232000	239489	66	325	0	100	2021-10-19 18:15:21.863000	1DF72D66	United Kingdom	United Kingdom	DATA EXPIRED	White	English	United Kingdom	Female	DATA EXPIRED
xxxxxxxx	xxxxxxxx	APPROVED	2021-10-19 17:49:24.940000	2021-10-19 17:52:05.177000	160237	54	307	0	100	2021-10-19 18:15:32.259000	1DF72D66	United Kingdom	United Kingdom	DATA EXPIRED	White	English	United Kingdom	Male	No
xxxxxxxx	xxxxxxxx	APPROVED	2021-10-19 17:49:50.539000	2021-10-19 17:56:13.117000	382578	69	302	0	100	2021-10-19 18:15:27.004000	1DF72D66	United Kingdom	United Kingdom	DATA EXPIRED	White	English	United Kingdom	Male	No
xxxxxxxx	xxxxxxxx	APPROVED	2021-10-19 17:50:36.996000	2021-10-19 17:54:28.154000	231158	54	70	1	100	2021-10-19 18:15:32.340000	1DF72D66	United Kingdom	United Kingdom	Not in paid work (e.g. homemaker', 'retired or disabled)	White	English	United Kingdom	Male	No
xxxxxxxx	xxxxxxxx	APPROVED	2021-10-19 17:50:48.899000	2021-10-19 17:54:42.372000	233473	58	1271	3	100	2021-10-19 18:15:27.067000	NOCODE	United Kingdom	United Kingdom	Not in paid work (e.g. homemaker', 'retired or disabled)	White	English	United Kingdom	Male	No
xxxxxxxx	xxxxxxxx	APPROVED	2021-10-19 17:51:15.708000	2021-10-19 17:54:53.066000	217358	53	57	1	100	2021-10-19 18:15:32.417000	1DF72D66	United Kingdom	United Kingdom	DATA EXPIRED	White	English	United Kingdom	Male	DATA EXPIRED
xxxxxxxx	xxxxxxxx	APPROVED	2021-10-19 17:51:52.097000	2021-10-19 18:02:40.533000	648436	61	407	1	100	2021-10-19 18:15:27.140000	1DF72D66	United Kingdom	United Kingdom	DATA EXPIRED	White	English	United Kingdom	Male	DATA EXPIRED
xxxxxxxx	xxxxxxxx	APPROVED	2021-10-19 17:53:15.320000	2021-10-19 17:56:37.728000	202408	62	517	0	100	2021-10-19 18:15:22.003000	1DF72D66	United Kingdom	United Kingdom	Part-Time	White	English	United Kingdom	Female	No
xxxxxxxx	xxxxxxxx	APPROVED	2021-10-19 17:53:29.698000	2021-10-19 17:56:14.889000	165191	58	739	2	100	2021-10-19 18:15:22.073000	1DF72D66	United Kingdom	United Kingdom	Not in paid work (e.g. homemaker', 'retired or disabled)	White	English	United Kingdom	Female	DATA EXPIRED
xxxxxxxx	xxxxxxxx	APPROVED	2021-10-19 17:53:32.988000	2021-10-19 17:56:23.097000	170109	66	302	3	99	2021-10-19 18:15:22.133000	1DF72D66	United Kingdom	United Kingdom	DATA EXPIRED	White	English	United Kingdom	Female	DATA EXPIRED
xxxxxxxx	xxxxxxxx	APPROVED	2021-10-19 17:53:58.831000	2021-10-19 18:01:18.800000	439969	58	155	1	100	2021-10-19 18:15:22.212000	1DF72D66	United Kingdom	United Kingdom	DATA EXPIRED	White	English	United Kingdom	Female	DATA EXPIRED
xxxxxxxx	xxxxxxxx	APPROVED	2021-10-19 17:54:12.637000	2021-10-19 17:59:52.652000	340015	67	233	0	100	2021-10-19 18:15:22.284000	1DF72D66	United Kingdom	United Kingdom	DATA EXPIRED	White	English	United Kingdom	Female	DATA EXPIRED
xxxxxxxx	xxxxxxxx	APPROVED	2021-10-19 17:54:27.983000	2021-10-19 17:58:38.945000	250962	62	445	7	97	2021-10-19 18:15:22.398000	NOCODE	United Kingdom	United Kingdom	Full-Time	White	English	United Kingdom	Female	No
xxxxxxxx	xxxxxxxx	APPROVED	2021-10-19 17:54:30.811000	2021-10-19 17:59:33.841000	303.03	65	996	4	100	2021-10-19 18:15:22.460000	1DF72D66	United Kingdom	United Kingdom	Not in paid work (e.g. homemaker', 'retired or disabled)	White	English	United Kingdom	Female	DATA EXPIRED
xxxxxxxx	xxxxxxxx	APPROVED	2021-10-19 17:54:57.957000	2021-10-19 17:59:10.999000	253042	55	205	3	99	2021-10-19 18:15:32.532000	1DF72D66	United Kingdom	United Kingdom	Full-Time	White	English	United Kingdom	Male	No
xxxxxxxx	xxxxxxxx	APPROVED	2021-10-19 17:55:54.238000	2021-10-19 18:01:41.408000	347.17	68	283	0	100	2021-10-19 18:15:22.535000	1DF72D66	United Kingdom	United Kingdom	Not in paid work (e.g. homemaker', 'retired or disabled)	White	English	United Kingdom	Female	No
xxxxxxxx	xxxxxxxx	APPROVED	2021-10-19 17:56:37.811000	2021-10-19 18:02:17.105000	339294	69	236	1	100	2021-10-19 18:15:27.206000	1DF72D66	United Kingdom	United Kingdom	Not in paid work (e.g. homemaker', 'retired or disabled)	White	English	United Kingdom	Male	No
xxxxxxxx	xxxxxxxx	APPROVED	2021-10-19 17:56:44.346000	2021-10-19 17:59:32.650000	168304	55	328	3	100	2021-10-19 18:15:32.609000	1DF72D66	United Kingdom	United Kingdom	DATA EXPIRED	White	English	United Kingdom	Male	DATA EXPIRED
xxxxxxxx	xxxxxxxx	APPROVED	2021-10-19 17:57:12.006000	2021-10-19 17:59:14.677000	122671	52	313	1	100	2021-10-19 18:15:32.695000	1DF72D66	United Kingdom	United Kingdom	DATA EXPIRED	White	English	United Kingdom	Male	DATA EXPIRED
xxxxxxxx	xxxxxxxx	APPROVED	2021-10-19 17:58:00.890000	2021-10-19 18:02:26.297000	265407	71	375	0	100	2021-10-19 18:15:22.608000	1DF72D66	United Kingdom	United Kingdom	DATA EXPIRED	White	English	United Kingdom	Female	DATA EXPIRED
xxxxxxxx	xxxxxxxx	APPROVED	2021-10-19 17:58:04.558000	2021-10-19 18:00:53.881000	169323	63	413	2	100	2021-10-19 18:15:27.270000	1DF72D66	United Kingdom	United Kingdom	Part-Time	White	English	United Kingdom	Male	No
xxxxxxxx	xxxxxxxx	APPROVED	2021-10-19 17:58:28.968000	2021-10-19 18:05:56.447000	447479	62	382	2	100	2021-10-19 18:15:27.338000	1DF72D66	United Kingdom	United Kingdom	DATA EXPIRED	White	English	United Kingdom	Male	DATA EXPIRED
xxxxxxxx	xxxxxxxx	APPROVED	2021-10-19 17:58:52.814000	2021-10-19 18:01:17.020000	144206	54	361	2	100	2021-10-19 18:15:32.769000	1DF72D66	United Kingdom	United Kingdom	DATA EXPIRED	White	English	United Kingdom	Male	DATA EXPIRED
xxxxxxxx	xxxxxxxx	APPROVED	2021-10-19 17:59:38.990000	2021-10-19 18:04:09.335000	270345	58	31	0	100	2021-10-19 18:15:24.072000	1DF72D66	Hong Kong	United Kingdom	Unemployed (and job seeking)	Asian	Chinese	United Kingdom	Female	No
xxxxxxxx	xxxxxxxx	APPROVED	2021-10-19 17:59:19.935000	2021-10-19 18:01:20.174000	120239	60	110	2	99	2021-10-19 18:15:27.401000	1DF72D66	United Kingdom	United Kingdom	Not in paid work (e.g. homemaker', 'retired or disabled)	White	English	United Kingdom	Male	No
xxxxxxxx	xxxxxxxx	APPROVED	2021-10-19 17:59:42.484000	2021-10-19 18:07:03.775000	441291	63	295	2	100	2021-10-19 18:15:22.709000	1DF72D66	United Kingdom	United Kingdom	Full-Time	White	English	United Kingdom	Female	No
xxxxxxxx	xxxxxxxx	APPROVED	2021-10-19 18:00:05.974000	2021-10-19 18:03:09.176000	183202	64	33	0	100	2021-10-19 18:15:27.467000	1DF72D66	United Kingdom	United Kingdom	Not in paid work (e.g. homemaker', 'retired or disabled)	White	English	United Kingdom	Male	Yes
xxxxxxxx	xxxxxxxx	APPROVED	2021-10-19 18:00:12.276000	2021-10-19 18:02:45.713000	153437	64	207	3	98	2021-10-19 18:15:27.535000	1DF72D66	United Kingdom	United Kingdom	Other	White	English	United Kingdom	Male	No
xxxxxxxx	xxxxxxxx	APPROVED	2021-10-19 18:00:43.318000	2021-10-19 18:08:08.012000	444694	60	391	4	99	2021-10-19 18:15:23.064000	1DF72D66	Zimbabwe	United Kingdom	DATA EXPIRED	White	English	United Kingdom	Female	No
xxxxxxxx	xxxxxxxx	APPROVED	2021-10-19 18:00:53.396000	2021-10-19 18:03:23.615000	150219	70	400	4	98	2021-10-19 18:15:27.615000	1DF72D66	United Kingdom	United Kingdom	Full-Time	White	English	United Kingdom	Male	No
xxxxxxxx	xxxxxxxx	APPROVED	2021-10-19 18:02:17.793000	2021-10-19 18:05:58.320000	220527	62	463	2	100	2021-10-19 18:15:23.131000	1DF72D66	United Kingdom	United Kingdom	DATA EXPIRED	White	English	United Kingdom	Female	No
xxxxxxxx	xxxxxxxx	APPROVED	2021-10-19 18:02:16.501000	2021-10-19 18:03:54.836000	98335	50	361	2	100	2021-10-19 18:15:32.846000	1DF72D66	United Kingdom	United Kingdom	DATA EXPIRED	White	English	United Kingdom	Male	DATA EXPIRED
xxxxxxxx	xxxxxxxx	APPROVED	2021-10-19 18:03:06.769000	2021-10-19 18:07:35.555000	268786	63	92	2	99	2021-10-19 18:15:27.691000	1DF72D66	United Kingdom	United Kingdom	Not in paid work (e.g. homemaker', 'retired or disabled)	White	English	United Kingdom	Male	No
xxxxxxxx	xxxxxxxx	APPROVED	2021-10-19 18:03:29.297000	2021-10-19 18:06:30.839000	181542	66	493	2	100	2021-10-19 18:15:23.199000	1DF72D66	United Kingdom	United Kingdom	Full-Time	White	English	United Kingdom	Female	No
xxxxxxxx	xxxxxxxx	APPROVED	2021-10-19 18:05:01.992000	2021-10-19 18:07:54.237000	172245	58	769	6	99	2021-10-19 18:15:23.277000	1DF72D66	United Kingdom	United Kingdom	DATA EXPIRED	White	English	United Kingdom	Female	DATA EXPIRED
xxxxxxxx	xxxxxxxx	APPROVED	2021-10-19 18:03:09.568000	2021-10-19 18:04:49.169000	99601	58	277	4	97	2021-10-19 18:15:27.752000	1DF72D66	United Kingdom	United Kingdom	Not in paid work (e.g. homemaker', 'retired or disabled)	White	English	United Kingdom	Male	No
xxxxxxxx	xxxxxxxx	APPROVED	2021-10-19 18:03:31.097000	2021-10-19 18:05:58.191000	147094	61	347	8	97	2021-10-19 18:15:23.341000	1DF72D66	United Kingdom	United Kingdom	DATA EXPIRED	White	English	United Kingdom	Female	DATA EXPIRED
xxxxxxxx	xxxxxxxx	APPROVED	2021-10-19 18:04:12.542000	2021-10-19 18:08:00.858000	228316	59	481	3	100	2021-10-19 18:15:23.407000	1DF72D66	Singapore	United Kingdom	DATA EXPIRED	White	English	United Kingdom	Female	DATA EXPIRED
xxxxxxxx	xxxxxxxx	APPROVED	2021-10-19 18:04:34.143000	2021-10-19 18:08:49.672000	255529	58	672	6	99	2021-10-19 18:15:23.476000	IDF72D66	United Kingdom	United Kingdom	Full-Time	White	English	United Kingdom	Female	No
xxxxxxxx	xxxxxxxx	APPROVED	2021-10-19 18:05:41.671000	2021-10-19 18:08:48.932000	187261	61	90	1	100	2021-10-19 18:15:23.539000	1DF72D66	United Kingdom	United Kingdom	Part-Time	White	English	United Kingdom	Female	No
xxxxxxxx	xxxxxxxx	APPROVED	2021-10-19 18:05:16.594000	2021-10-19 18:37:13.665000	1917071	67	662	0	100	2021-10-19 19:40:14.895000	1DF72D66	United Kingdom	United Kingdom	DATA EXPIRED	White	English	United Kingdom	Female	DATA EXPIRED
xxxxxxxx	xxxxxxxx	APPROVED	2021-10-19 18:05:18.016000	2021-10-19 18:13:51.080000	513064	67	691	4	100	2021-10-19 18:15:27.827000	1DF72D66	United Kingdom	United Kingdom	Not in paid work (e.g. homemaker', 'retired or disabled)	White	English	United Kingdom	Male	DATA EXPIRED
xxxxxxxx	xxxxxxxx	APPROVED	2021-10-19 18:06:06.520000	2021-10-19 18:09:41.071000	214551	59	365	3	100	2021-10-19 18:15:23.615000	NOCODE	United Kingdom	United Kingdom	Due to start a new job within the next month	White	English	United Kingdom	Female	No
xxxxxxxx	xxxxxxxx	APPROVED	2021-10-19 18:08:10.887000	2021-10-19 18:10:12.668000	121781	62	77	2	97	2021-10-19 18:15:23.685000	1DF72D66	United Kingdom	United Kingdom	Full-Time	White	English	United Kingdom	Female	No
xxxxxxxx	xxxxxxxx	APPROVED	2021-10-19 18:13:39.479000	2021-10-19 18:25:27.173000	707694	63	94	0	100	2021-10-19 19:40:14.983000	1DF72D66	United Kingdom	United Kingdom	DATA EXPIRED	White	English	United Kingdom	Female	DATA EXPIRED
xxxxxxxx	xxxxxxxx	APPROVED	2021-10-19 18:09:10.978000	2021-10-19 18:12:27.551000	196573	62	260	0	100	2021-10-19 18:15:23.763000	NOCODE	United Kingdom	United Kingdom	DATA EXPIRED	White	English	United Kingdom	Female	DATA EXPIRED
xxxxxxxx	xxxxxxxx	APPROVED	2021-10-19 18:09:26.094000	2021-10-19 18:18:03.530000	517436	67	150	5	97	2021-10-19 18:25:04.821000	1DF72D66	United Kingdom	United Kingdom	DATA EXPIRED	White	English	United Kingdom	Female	DATA EXPIRED
xxxxxxxx	xxxxxxxx	APPROVED	2021-10-19 18:10:05.898000	2021-10-19 18:18:04.710000	478812	68	186	0	100	2021-10-19 18:25:04.888000	1DF72D66	United Kingdom	United Kingdom	DATA EXPIRED	White	English	United Kingdom	Female	DATA EXPIRED
xxxxxxxx	xxxxxxxx	APPROVED	2021-10-19 18:10:04.156000	2021-10-19 18:16:59.510000	415354	59	107	0	100	2021-10-19 18:25:07.511000	1DF72D66	United Kingdom	United Kingdom	Full-Time	White	English	United Kingdom	Male	No
xxxxxxxx	xxxxxxxx	APPROVED	2021-10-19 18:11:19.847000	2021-10-19 18:15:32.852000	253005	62	65	0	100	2021-10-19 18:25:07.582000	1DF72D66	United Kingdom	United Kingdom	Full-Time	White	English	United Kingdom	Male	No
xxxxxxxx	xxxxxxxx	APPROVED	2021-10-19 18:11:30.954000	2021-10-19 18:13:42.931000	131977	61	64	2	98	2021-10-19 18:15:27.898000	https://app.prolific.co/submissions/complete?cc=1DF72D66	Italy	United Kingdom	DATA EXPIRED	White	Italian	Italy	Male	DATA EXPIRED
xxxxxxxx	xxxxxxxx	APPROVED	2021-10-19 18:11:50.485000	2021-10-19 18:14:52.507000	182022	60	144	1	100	2021-10-19 18:15:23.868000	NOCODE	United Kingdom	United Kingdom	Part-Time	White	English	United Kingdom	Female	No
xxxxxxxx	xxxxxxxx	APPROVED	2021-10-19 18:12:01.660000	2021-10-19 18:17:31.216000	329556	70	231	6	95	2021-10-19 18:25:04.961000	1DF72D66	United Kingdom	United Kingdom	DATA EXPIRED	White	English	United Kingdom	Female	No
xxxxxxxx	xxxxxxxx	APPROVED	2021-10-19 18:12:13.601000	2021-10-19 18:17:52.332000	338731	59	111	1	100	2021-10-19 18:25:05.021000	1DF72D66	United Kingdom	United Kingdom	Full-Time	White	English	United Kingdom	Female	No
xxxxxxxx	xxxxxxxx	APPROVED	2021-10-19 18:12:20.008000	2021-10-19 18:16:24.670000	244662	66	87	0	100	2021-10-19 18:25:07.665000	1DF72D66	United Kingdom	United Kingdom	Not in paid work (e.g. homemaker', 'retired or disabled)	White	English	United Kingdom	Male	No
xxxxxxxx	xxxxxxxx	APPROVED	2021-10-19 18:12:16.881000	2021-10-19 18:16:29.277000	252396	60	562	1	100	2021-10-19 18:25:07.732000	1DF72D66	United Kingdom	United Kingdom	Not in paid work (e.g. homemaker', 'retired or disabled)	White	English	United Kingdom	Male	DATA EXPIRED
xxxxxxxx	xxxxxxxx	APPROVED	2021-10-19 18:12:23.557000	2021-10-19 18:15:59.765000	216208	59	186	0	100	2021-10-19 18:25:05.086000	1DF72D66	United Kingdom	United Kingdom	DATA EXPIRED	White	English	United Kingdom	Female	DATA EXPIRED
xxxxxxxx	xxxxxxxx	APPROVED	2021-10-19 18:12:43.881000	2021-10-19 18:18:35.676000	351795	66	616	1	100	2021-10-19 18:25:05.149000	1DF72D66	United Kingdom	United Kingdom	DATA EXPIRED	White	English	United Kingdom	Female	DATA EXPIRED
xxxxxxxx	xxxxxxxx	APPROVED	2021-10-19 18:12:47.212000	2021-10-19 18:17:12.606000	265394	59	476	3	100	2021-10-19 18:25:07.796000	1DF72D66	United Kingdom	United Kingdom	Part-Time	White	English	United Kingdom	Male	No
xxxxxxxx	xxxxxxxx	APPROVED	2021-10-19 18:12:54.051000	2021-10-19 18:17:15.424000	261373	63	798	7	99	2021-10-19 18:25:05.216000	1DF72D66	United Kingdom	United Kingdom	DATA EXPIRED	White	English	United Kingdom	Female	DATA EXPIRED
xxxxxxxx	xxxxxxxx	APPROVED	2021-10-19 18:13:12.655000	2021-10-19 18:16:12.687000	180032	74	116	3	98	2021-10-19 18:25:05.293000	https://app.prolific.co/submissions/complete?cc=1DF72D66	United Kingdom	United Kingdom	DATA EXPIRED	White	English	United Kingdom	Female	DATA EXPIRED
xxxxxxxx	xxxxxxxx	APPROVED	2021-10-19 18:13:17.697000	2021-10-19 18:19:10.496000	352799	38	349	3	100	2021-10-19 18:25:11.506000	1DF72D66	United Kingdom	United Kingdom	Full-Time	Asian	English	United Kingdom	Male	No
xxxxxxxx	xxxxxxxx	APPROVED	2021-10-19 18:13:24.501000	2021-10-19 18:16:21.385000	176884	63	291	3	100	2021-10-19 18:25:05.367000	1DF72D66	United Kingdom	United Kingdom	DATA EXPIRED	White	English	United Kingdom	Female	DATA EXPIRED
xxxxxxxx	xxxxxxxx	APPROVED	2021-10-19 18:13:35.865000	2021-10-19 18:20:12.624000	396759	63	656	5	100	2021-10-19 18:25:07.860000	NOCODE	United Kingdom	United Kingdom	DATA EXPIRED	White	English	United Kingdom	Male	No
xxxxxxxx	xxxxxxxx	APPROVED	2021-10-19 18:13:58.123000	2021-10-19 18:19:26.696000	328573	65	137	1	99	2021-10-19 18:25:05.466000	NOCODE	United Kingdom	United Kingdom	Not in paid work (e.g. homemaker', 'retired or disabled)	White	English	United Kingdom	Female	No
xxxxxxxx	xxxxxxxx	APPROVED	2021-10-19 18:14:06.077000	2021-10-19 18:18:21.723000	255646	61	79	0	100	2021-10-19 18:25:07.929000	1DF72D66	United Kingdom	United Kingdom	Part-Time	White	English	United Kingdom	Male	No
xxxxxxxx	xxxxxxxx	APPROVED	2021-10-19 18:14:24.021000	2021-10-19 18:18:14.891000	230.87	62	494	8	98	2021-10-19 18:25:08.013000	1DF72D66	United Kingdom	United Kingdom	DATA EXPIRED	White	English	United Kingdom	Male	DATA EXPIRED
xxxxxxxx	xxxxxxxx	APPROVED	2021-10-19 18:14:52.542000	2021-10-19 18:25:20.236000	627694	60	503	6	97	2021-10-19 19:40:12.123000	No code	United Kingdom	United Kingdom	Part-Time	Mixed	English	United Kingdom	Female	No
xxxxxxxx	xxxxxxxx	APPROVED	2021-10-19 18:14:51.702000	2021-10-19 18:21:23.539000	391837	66	138	2	99	2021-10-19 18:25:05.535000	1DF72D66	United Kingdom	United Kingdom	DATA EXPIRED	White	English	United Kingdom	Female	DATA EXPIRED
xxxxxxxx	xxxxxxxx	APPROVED	2021-10-19 18:15:15.667000	2021-10-19 18:18:29.530000	193863	59	39	0	100	2021-10-19 18:25:08.077000	1DF72D66	United Kingdom	United Kingdom	Full-Time	White	Polish	United Kingdom	Male	No
xxxxxxxx	xxxxxxxx	APPROVED	2021-10-19 18:15:45.173000	2021-10-19 18:22:35.645000	410472	47	79	1	100	2021-10-19 18:25:09.755000	1DF72D66	United Kingdom	United Kingdom	Full-Time	White	English	United Kingdom	Male	No
xxxxxxxx	xxxxxxxx	APPROVED	2021-10-19 18:15:36.814000	2021-10-19 18:18:52.084000	195.27	62	353	1	100	2021-10-19 18:25:08.149000	1DF72D66	United Kingdom	United Kingdom	DATA EXPIRED	White	English	United Kingdom	Male	DATA EXPIRED
xxxxxxxx	xxxxxxxx	APPROVED	2021-10-19 18:15:46.289000	2021-10-19 18:17:11.738000	85449	58	280	6	97	2021-10-19 18:25:08.210000	1DF72D66	United Kingdom	United Kingdom	Full-Time	White	English	United Kingdom	Male	No
xxxxxxxx	xxxxxxxx	APPROVED	2021-10-19 18:15:57.524000	2021-10-19 18:23:15.139000	437615	63	633	1	100	2021-10-19 18:25:08.274000	1DF72D66	Germany	United Kingdom	DATA EXPIRED	White	English	United Kingdom	Male	DATA EXPIRED
xxxxxxxx	xxxxxxxx	APPROVED	2021-10-19 18:16:03.939000	2021-10-19 18:19:26.270000	202331	60	948	8	99	2021-10-19 18:25:08.351000	1DF72D66	United Kingdom	United Kingdom	DATA EXPIRED	White	English	United Kingdom	Male	DATA EXPIRED
xxxxxxxx	xxxxxxxx	APPROVED	2021-10-19 18:16:13.414000	2021-10-19 18:18:53.935000	160521	71	78	1	100	2021-10-19 18:25:08.446000	1DF72D66	United Kingdom	United Kingdom	DATA EXPIRED	White	English	United Kingdom	Male	DATA EXPIRED
xxxxxxxx	xxxxxxxx	APPROVED	2021-10-19 18:16:53.467000	2021-10-19 18:22:27.436000	333969	64	340	4	99	2021-10-19 18:25:05.604000	1DF72D66	United Kingdom	United Kingdom	DATA EXPIRED	White	English	United Kingdom	Female	DATA EXPIRED
xxxxxxxx	xxxxxxxx	APPROVED	2021-10-19 18:17:06.996000	2021-10-19 18:26:51.553000	584557	64	541	3	100	2021-10-19 19:40:17.782000	NOCODE	United Kingdom	United Kingdom	Part-Time	White	English	United Kingdom	Male	No
xxxxxxxx	xxxxxxxx	APPROVED	2021-10-19 18:17:04.923000	2021-10-19 18:23:59.352000	414429	41	319	3	99	2021-10-19 18:25:11.570000	1DF72D66	Sri Lanka	United Kingdom	DATA EXPIRED	Asian	Tamil	Sri Lanka	Male	DATA EXPIRED
xxxxxxxx	xxxxxxxx	APPROVED	2021-10-19 18:18:09.581000	2021-10-19 18:22:26.918000	257337	62	538	2	100	2021-10-19 18:25:05.676000	1DF72D66	United Kingdom	United Kingdom	Not in paid work (e.g. homemaker', 'retired or disabled)	White	English	United Kingdom	Female	No
xxxxxxxx	xxxxxxxx	APPROVED	2021-10-19 18:18:09.775000	2021-10-19 18:19:14.882000	65107	63	671	7	99	2021-10-19 18:25:05.737000	1DF72D66	United Kingdom	United Kingdom	Full-Time	White	English	United Kingdom	Female	Yes
xxxxxxxx	xxxxxxxx	APPROVED	2021-10-19 18:18:15.603000	2021-10-19 18:22:29.190000	253587	62	84	1	100	2021-10-19 18:25:05.820000	1DF72D66	United States	United Kingdom	Other	White	English	United States	Female	No
xxxxxxxx	xxxxxxxx	APPROVED	2021-10-19 18:18:42.733000	2021-10-19 18:23:11.319000	268586	64	908	3	100	2021-10-19 18:25:08.525000	1DF72D66	United Kingdom	United Kingdom	Part-Time	White	English	United Kingdom	Male	No
xxxxxxxx	xxxxxxxx	APPROVED	2021-10-19 18:18:42.195000	2021-10-19 18:23:13.702000	271507	61	121	1	100	2021-10-19 18:25:08.591000	1DF72D66	United Kingdom	United Kingdom	Full-Time	White	English	United Kingdom	Male	No
xxxxxxxx	xxxxxxxx	APPROVED	2021-10-19 18:18:49.108000	2021-10-19 18:21:32.735000	163627	59	887	5	100	2021-10-19 18:25:08.651000	1DF72D66	United Kingdom	United Kingdom	Full-Time	White	English	United Kingdom	Male	No
xxxxxxxx	xxxxxxxx	APPROVED	2021-10-19 18:19:45.308000	2021-10-19 18:23:47.093000	241785	59	1066	6	99	2021-10-19 18:25:08.730000	1DF72D66	United Kingdom	United Kingdom	DATA EXPIRED	White	English	United Kingdom	Male	DATA EXPIRED
xxxxxxxx	xxxxxxxx	APPROVED	2021-10-19 18:19:48.165000	2021-10-19 18:23:49.704000	241539	64	137	0	100	2021-10-19 18:25:05.888000	1DF72D66	United Kingdom	United Kingdom	DATA EXPIRED	White	English	United Kingdom	Female	DATA EXPIRED
xxxxxxxx	xxxxxxxx	APPROVED	2021-10-19 18:20:31.842000	2021-10-19 18:30:09.182000	577.34	58	554	15	95	2021-10-19 19:40:15.243000	1DF72D66	United Kingdom	United Kingdom	Part-Time	White	English	United Kingdom	Female	No
xxxxxxxx	xxxxxxxx	APPROVED	2021-10-19 18:20:46.584000	2021-10-19 18:23:17.799000	151215	61	338	2	100	2021-10-19 18:25:08.784000	1DF72D66	United Kingdom	United Kingdom	Not in paid work (e.g. homemaker', 'retired or disabled)	White	English	United Kingdom	Male	No
xxxxxxxx	xxxxxxxx	APPROVED	2021-10-19 18:20:49.708000	2021-10-19 18:27:15.116000	385408	63	132	0	100	2021-10-19 19:40:15.328000	1DF72D66	Zimbabwe	United Kingdom	DATA EXPIRED	White	Afrikaans	United Kingdom	Female	DATA EXPIRED
xxxxxxxx	xxxxxxxx	APPROVED	2021-10-19 18:21:14.855000	2021-10-19 18:27:11.022000	356167	60	97	0	100	2021-10-19 19:40:17.901000	1DF72D66	United Kingdom	United Kingdom	Unemployed (and job seeking)	White	English	United Kingdom	Male	No
xxxxxxxx	xxxxxxxx	APPROVED	2021-10-19 18:21:17.250000	2021-10-19 18:24:32.390000	195.14	67	135	2	99	2021-10-19 18:25:08.859000	1DF72D66	United Kingdom	United Kingdom	Other	White	English	United Kingdom	Male	No
xxxxxxxx	xxxxxxxx	APPROVED	2021-10-19 18:21:50.168000	2021-10-19 18:26:38.838000	288.67	64	370	1	100	2021-10-19 19:40:15.407000	1DF72D66	United Kingdom	United Kingdom	DATA EXPIRED	White	English	United Kingdom	Female	DATA EXPIRED
xxxxxxxx	xxxxxxxx	APPROVED	2021-10-19 18:22:00.501000	2021-10-19 18:26:59.970000	299469	61	363	2	100	2021-10-19 19:40:15.479000	1DF72D66	United Kingdom	United Kingdom	DATA EXPIRED	White	English	United Kingdom	Female	No
xxxxxxxx	xxxxxxxx	APPROVED	2021-10-19 18:22:21.731000	2021-10-19 18:25:31.263000	189532	64	211	0	100	2021-10-19 19:40:15.568000	NOCODE	United Kingdom	United Kingdom	DATA EXPIRED	White	English	United Kingdom	Female	DATA EXPIRED
xxxxxxxx	xxxxxxxx	APPROVED	2021-10-19 18:22:47.317000	2021-10-19 18:27:07.069000	259752	64	1079	3	100	2021-10-19 19:40:17.971000	NOCODE	United Kingdom	United Kingdom	DATA EXPIRED	White	English	United Kingdom	Male	DATA EXPIRED
xxxxxxxx	xxxxxxxx	APPROVED	2021-10-19 18:23:21.797000	2021-10-19 18:26:51.973000	210176	62	527	2	100	2021-10-19 19:40:18.039000	1DF72D66	United Kingdom	United Kingdom	Not in paid work (e.g. homemaker', 'retired or disabled)	White	English	United Kingdom	Male	No
xxxxxxxx	xxxxxxxx	APPROVED	2021-10-19 18:27:22.270000	2021-10-19 18:34:03.804000	401534	50	114	1	99	2021-10-19 19:40:20.198000	1DF72D66	United Kingdom	United Kingdom	Full-Time	Black	English	United Kingdom	Male	No
xxxxxxxx	xxxxxxxx	APPROVED	2021-10-19 18:23:56.511000	2021-10-19 18:28:50.526000	294015	81	172	0	100	2021-10-19 19:40:18.105000	1DF72D66	United Kingdom	United Kingdom	DATA EXPIRED	White	English	United Kingdom	Male	DATA EXPIRED
xxxxxxxx	xxxxxxxx	APPROVED	2021-10-19 18:25:14.681000	2021-10-19 18:27:52.937000	158256	65	236	2	100	2021-10-19 19:40:18.179000	1DF72D66	United Kingdom	United Kingdom	DATA EXPIRED	White	English	United Kingdom	Male	DATA EXPIRED
xxxxxxxx	xxxxxxxx	APPROVED	2021-10-19 18:25:30.406000	2021-10-19 18:31:27.721000	357315	58	713	3	100	2021-10-19 19:40:18.284000	1DF72D66	United Kingdom	United Kingdom	DATA EXPIRED	White	English	United Kingdom	Male	DATA EXPIRED
xxxxxxxx	xxxxxxxx	APPROVED	2021-10-19 18:26:32.969000	2021-10-19 18:31:23.741000	290772	67	172	0	100	2021-10-19 19:40:18.357000	1DF72D66	United Kingdom	United Kingdom	DATA EXPIRED	White	English	United Kingdom	Male	DATA EXPIRED
xxxxxxxx	xxxxxxxx	APPROVED	2021-10-19 18:26:57.684000	2021-10-19 18:31:44.167000	286483	65	399	2	100	2021-10-19 19:40:18.423000	1DF72D66	United Kingdom	United Kingdom	Not in paid work (e.g. homemaker', 'retired or disabled)	White	English	United Kingdom	Male	No
xxxxxxxx	xxxxxxxx	APPROVED	2021-10-19 18:29:08.365000	2021-10-19 18:31:29.537000	141172	45	340	2	100	2021-10-19 19:40:11.009000	1DF72D66	United Kingdom	United Kingdom	Unemployed (and job seeking)	Black	English	United Kingdom	Male	No
xxxxxxxx	xxxxxxxx	APPROVED	2021-10-19 18:31:44.714000	2021-10-19 18:36:56.696000	311982	89	250	3	99	2021-10-19 19:40:18.499000	1DF72D66	United Kingdom	United Kingdom	DATA EXPIRED	White	English	United Kingdom	Male	DATA EXPIRED
xxxxxxxx	xxxxxxxx	APPROVED	2021-10-19 18:32:09.012000	2021-10-19 18:39:21.741000	432729	58	586	0	100	2021-10-19 19:40:18.562000	1DF72D66	United Kingdom	United Kingdom	Not in paid work (e.g. homemaker', 'retired or disabled)	White	English	United Kingdom	Male	No
xxxxxxxx	xxxxxxxx	APPROVED	2021-10-19 18:33:07.404000	2021-10-19 18:36:36.047000	208643	61	573	6	98	2021-10-19 19:40:18.632000	1DF72D66	United Kingdom	United Kingdom	Not in paid work (e.g. homemaker', 'retired or disabled)	White	English	United Kingdom	Male	No
xxxxxxxx	xxxxxxxx	APPROVED	2021-10-19 18:34:33.492000	2021-10-19 18:39:05.148000	271656	62	717	3	100	2021-10-19 19:40:18.715000	NOCODE	United Kingdom	United Kingdom	DATA EXPIRED	White	English	United Kingdom	Male	No
xxxxxxxx	xxxxxxxx	APPROVED	2021-10-19 18:35:12.819000	2021-10-19 18:38:03.296000	170477	42	57	1	99	2021-10-19 19:40:11.073000	1DF72D66	United Kingdom	United Kingdom	Part-Time	Black	English	United Kingdom	Male	No
xxxxxxxx	xxxxxxxx	APPROVED	2021-10-19 18:35:28.163000	2021-10-19 18:38:23.986000	175823	45	234	1	100	2021-10-19 19:40:12.823000	1DF72D66	Israel	United Kingdom	Not in paid work (e.g. homemaker', 'retired or disabled)	Other	Hebrew	United Kingdom	Female	No
xxxxxxxx	xxxxxxxx	APPROVED	2021-10-19 18:35:33.875000	2021-10-19 18:38:28.024000	174149	58	105	1	100	2021-10-19 19:40:18.798000	1DF72D66	United Kingdom	United Kingdom	Full-Time	White	English	United Kingdom	Male	No
xxxxxxxx	xxxxxxxx	APPROVED	2021-10-19 18:36:09.706000	2021-10-19 18:41:39.094000	329388	48	101	3	95	2021-10-19 19:40:12.269000	1DF72D66	Germany	United Kingdom	Not in paid work (e.g. homemaker', 'retired or disabled)	Mixed	English	United Kingdom	Female	No
xxxxxxxx	xxxxxxxx	APPROVED	2021-10-19 18:36:09.363000	2021-10-19 18:42:19.989000	370626	74	316	2	100	2021-10-19 19:40:18.884000	1DF72D66	United Kingdom	United Kingdom	Other	White	English	United Kingdom	Male	No
xxxxxxxx	xxxxxxxx	APPROVED	2021-10-19 18:36:34.202000	2021-10-19 18:39:06.270000	152068	58	854	3	100	2021-10-19 19:40:18.965000	1DF72D66	United Kingdom	United Kingdom	DATA EXPIRED	White	English	United Kingdom	Male	DATA EXPIRED
xxxxxxxx	xxxxxxxx	APPROVED	2021-10-19 18:37:32.063000	2021-10-19 18:40:28.189000	176126	65	443	5	98	2021-10-19 19:40:10.913000	NOCODE	Singapore	United Kingdom	DATA EXPIRED	Other	Chinese	United Kingdom	Male	DATA EXPIRED
xxxxxxxx	xxxxxxxx	APPROVED	2021-10-19 18:38:00.756000	2021-10-19 18:46:18.874000	498118	64	515	2	100	2021-10-19 19:40:19.053000	1DF72D66	United Kingdom	United Kingdom	DATA EXPIRED	White	English	United Kingdom	Male	DATA EXPIRED
xxxxxxxx	xxxxxxxx	APPROVED	2021-10-19 18:38:59.557000	2021-10-19 18:43:56.686000	297129	60	434	1	100	2021-10-19 19:40:19.143000	1DF72D66	United Kingdom	United Kingdom	Full-Time	White	English	United Kingdom	Male	No
xxxxxxxx	xxxxxxxx	APPROVED	2021-10-19 18:38:41.115000	2021-10-19 18:40:47.315000	126.2	68	639	8	99	2021-10-19 19:40:19.216000	1DF72D66	United Kingdom	United Kingdom	DATA EXPIRED	White	English	United Kingdom	Male	DATA EXPIRED
xxxxxxxx	xxxxxxxx	APPROVED	2021-10-19 18:39:03.769000	2021-10-19 18:40:56.311000	112542	58	819	0	100	2021-10-19 19:40:19.283000	1DF72D66	United Kingdom	United Kingdom	DATA EXPIRED	White	English	United Kingdom	Male	DATA EXPIRED
xxxxxxxx	xxxxxxxx	APPROVED	2021-10-19 18:39:22.408000	2021-10-19 18:42:27.852000	185444	64	422	3	100	2021-10-19 19:40:19.362000	1DF72D66	United Kingdom	United Kingdom	Not in paid work (e.g. homemaker', 'retired or disabled)	White	English	United Kingdom	Male	No
xxxxxxxx	xxxxxxxx	APPROVED	2021-10-19 18:39:27.245000	2021-10-19 18:43:46.685000	259.44	64	233	1	100	2021-10-19 19:40:19.455000	NOCODE	United Kingdom	United Kingdom	Part-Time	White	English	United Kingdom	Male	No
xxxxxxxx	xxxxxxxx	APPROVED	2021-10-19 18:39:35.243000	2021-10-19 18:45:12.419000	337176	61	264	0	100	2021-10-19 19:40:19.529000	1DF72D66	United Kingdom	United Kingdom	DATA EXPIRED	White	English	United Kingdom	Male	DATA EXPIRED
xxxxxxxx	xxxxxxxx	APPROVED	2021-10-19 18:40:27.033000	2021-10-19 18:43:58.948000	211915	67	1370	17	98	2021-10-19 19:40:19.613000	1DF72D66	United Kingdom	United Kingdom	Other	White	English	United Kingdom	Male	No
xxxxxxxx	xxxxxxxx	APPROVED	2021-10-19 18:40:30.095000	2021-10-19 18:43:29.593000	179498	61	266	2	100	2021-10-19 19:40:19.689000	1DF72D66	United Kingdom	United Kingdom	DATA EXPIRED	White	English	United Kingdom	Male	DATA EXPIRED
xxxxxxxx	xxxxxxxx	APPROVED	2021-10-19 18:40:41.196000	2021-10-19 18:47:10.291000	389095	64	412	2	100	2021-10-19 19:40:19.759000	NOCODE	United Kingdom	United Kingdom	Not in paid work (e.g. homemaker', 'retired or disabled)	White	English	United Kingdom	Male	No
xxxxxxxx	xxxxxxxx	APPROVED	2021-10-19 18:41:31.124000	2021-10-19 18:44:15.900000	164776	50	146	1	100	2021-10-19 19:40:23.451000	1DF72D66	United Kingdom	United Kingdom	Full-Time	Asian	English	United Kingdom	Female	No
xxxxxxxx	xxxxxxxx	APPROVED	2021-10-19 18:45:39.057000	2021-10-19 18:49:31.591000	232534	65	370	0	100	2021-10-19 19:40:15.648000	1DF72D66	United Kingdom	United Kingdom	Part-Time	White	English	United Kingdom	Female	No
xxxxxxxx	xxxxxxxx	APPROVED	2021-10-19 18:46:21.194000	2021-10-19 18:56:02.029000	580835	38	957	10	99	2021-10-19 19:40:11.138000	1DF72D66	United Kingdom	United Kingdom	Full-Time	Black	English	United Kingdom	Male	No
xxxxxxxx	xxxxxxxx	APPROVED	2021-10-19 18:47:22.164000	2021-10-19 18:50:34.004000	191.84	41	110	0	100	2021-10-19 19:40:19.861000	1DF72D66	Peru	United Kingdom	Full-Time	Other	Spanish	Peru	Male	No
xxxxxxxx	xxxxxxxx	APPROVED	2021-10-19 18:50:07.104000	2021-10-19 18:53:08.878000	181774	38	67	1	100	2021-10-19 19:40:19.945000	1DF72D66	Iraq	United Kingdom	Full-Time	Other	Arabic	United Kingdom	Male	No
xxxxxxxx	xxxxxxxx	APPROVED	2021-10-19 18:53:02.816000	2021-10-19 18:57:04.937000	242121	38	79	0	100	2021-10-19 19:40:23.317000	1DF72D66	United Kingdom	United Kingdom	Unemployed (and job seeking)	Asian	English	United Kingdom	Male	No
xxxxxxxx	xxxxxxxx	APPROVED	2021-10-19 19:00:52.437000	2021-10-19 19:05:06.271000	253834	71	375	2	98	2021-10-19 19:40:15.886000	1DF72D66	Iran	United Kingdom	Not in paid work (e.g. homemaker', 'retired or disabled)	Asian	Farsi	United Kingdom	Female	No
xxxxxxxx	xxxxxxxx	APPROVED	2021-10-19 19:00:54.178000	2021-10-19 19:05:10.853000	256675	61	124	0	100	2021-10-19 19:40:15.725000	1DF72D66	United Kingdom	United Kingdom	Full-Time	White	English	United Kingdom	Female	No
xxxxxxxx	xxxxxxxx	APPROVED	2021-10-19 19:33:19.020000	2021-10-19 19:40:00.677000	401657	38	328	2	100	2021-10-19 19:40:21.366000	1DF72D66	Kenya	United Kingdom	Other	Mixed	English	United Kingdom	Male	No
xxxxxxxx	xxxxxxxx	APPROVED	2021-10-19 19:36:21.566000	2021-10-19 19:40:10.707000	229141	61	244	0	100	2021-10-19 19:40:20.094000	1DF72D66	United Kingdom	United Kingdom	DATA EXPIRED	Black	English	United Kingdom	Female	DATA EXPIRED
xxxxxxxx	xxxxxxxx	APPROVED	2021-10-19 19:56:53.311000	2021-10-19 20:03:32.272000	398961	60	100	4	95	2021-10-19 20:53:15.001000	1DF72D66	Singapore	United Kingdom	Part-Time	Mixed	English	United States	Female	No
xxxxxxxx	xxxxxxxx	APPROVED	2021-10-19 20:12:24.286000	2021-10-19 20:20:44.891000	500605	67	486	5	99	2021-10-19 20:53:16.060000	1DF72D66	Kenya	United Kingdom	Unemployed (and job seeking)	Asian	English	United Kingdom	Male	No
xxxxxxxx	xxxxxxxx	APPROVED	2021-10-19 20:46:46.159000	2021-10-19 20:54:00.865000	434706	64	471	2	100	2021-10-20 11:57:02.792000	1DF72D66	United Kingdom	United Kingdom	DATA EXPIRED	Black	English	United Kingdom	Female	DATA EXPIRED
xxxxxxxx	xxxxxxxx	APPROVED	2021-10-20 00:08:08.500000	2021-10-20 00:13:46.224000	337724	58	151	1	100	2021-10-20 11:57:03.576000	1DF72D66	United Kingdom	United Kingdom	Full-Time	Black	English	United Kingdom	Female	No
xxxxxxxx	xxxxxxxx	APPROVED	2021-10-20 02:39:00.093000	2021-10-20 02:44:03.591000	303498	56	885	5	99	2021-10-20 11:57:04.079000	1DF72D66	United Kingdom	United Kingdom	Unemployed (and job seeking)	Other	English	United Kingdom	Male	No
xxxxxxxx	xxxxxxxx	APPROVED	2021-10-20 07:31:20.938000	2021-10-20 07:38:35.583000	434645	60	434	1	100	2021-10-20 11:57:04.646000	1DF72D66	United Kingdom	United Kingdom	Due to start a new job within the next month	Other	English	United Kingdom	Male	No
xxxxxxxx	xxxxxxxx	APPROVED	2021-10-20 18:34:40.385000	2021-10-20 18:44:11.913000	571528	57	7	0	100	2021-10-25 07:27:33.410000	NOCODE	United Kingdom	United Kingdom	DATA EXPIRED	Other	Turkish	United Kingdom	Male	No
xxxxxxxx	xxxxxxxx	APPROVED	2021-10-21 14:39:51.115000	2021-10-21 14:41:59.328000	128213	20	103	2	98	2021-10-25 07:32:16.062000	1DF72D66	United Kingdom	United Kingdom	DATA EXPIRED	Black	English	United Kingdom	Male	DATA EXPIRED
xxxxxxxx	xxxxxxxx	APPROVED	2021-10-21 15:52:16.664000	2021-10-21 16:03:43.533000	686869	22	11	0	100	2021-10-25 07:32:37.504000	1DF72D66	United Kingdom	United Kingdom	Full-Time	Black	English	United Kingdom	Male	No
xxxxxxxx	xxxxxxxx	APPROVED	2021-10-21 15:54:35.852000	2021-10-21 15:56:28.081000	112229	19	112	1	100	2021-10-25 07:32:57.810000	1DF72D66	Zimbabwe	United Kingdom	DATA EXPIRED	Black	English	United Kingdom	Male	DATA EXPIRED
